# Supplementary material for: How Do Nursing Students Use Digital Tools during Lectures?
Source: PLoS One. 2016 Nov 3;11(11):e0165714. doi: 10.1371/journal.pone.0165714 (PMC5094670; doi:10.1371/journal.pone.0165714)
Supplement: S3 File — Data collected in this study (in English). (XLSX) [file pone.0165714.s003.xlsx]

## Sheet: ESI
		Q1	Q2						Q3				Q4																Q5	Q6	Q7																Q8	Q9	Q10
Institute	Student nb	Q1	Q2-1	Q2-2	Q2-3	Q2-4	Q2-5	Q2-6	Q3-1tpc	Q3-2sp	Q3-3tab	Q3-4ord	Q4-1	Q4-2	Q4-3	Q4-4	Q4-5	Q4-6	Q4-7	Q4-8	Q4-9	Q4-10	Q4-11	Q4-12	Q4-13	Q4-14	Q4-15	Q4-16	Q5	Q6	Q7-1	Q7-2	Q7-3	Q7-4	Q7-5	Q7-6	Q7-7	Q7-8	Q7-9	Q7-10	Q7-11	Q7-12	Q7-13	Q7-14	Q7-15	Q7-16	Q8	Q9	Q10
SV1	ESI1	paper		1	1		1		no	yt	no	no		1	1	1	1			1									nv	sv															1		NA	NA	F
SV1	ESI2	computer	1	1	1				no	yt	no	yt	1	1		1				1									sv	sv	1	1															sv	sv	F
SV1	ESI3	paper	1	1					NA	yt	NA	NA	1	1			1												st	nv	1	1					1										once	st	F
SV1	ESI4	computer	1						no	yt	yt	no				1													nv	st				1					1	1			1				st	st	F
SV1	ESI5	X	1						no	yt	ybp	yt			1	1			1				1						sv	sv													1				once	sv	F
SV1	ESI6	no						1	no	yt	no	no					1							1					nv	once															1		NA	NA	F
SV1	ESI7	paper						1	no	yt	no	no				1							1	1					nv	st															1		NA	NA	F
SV1	ESI8	computer						1	NA	ybp	NA	yt														1			nv	nv											1						sv	nv	H
SV1	ESI9	paper	1	1	1		1		NA	yt	NA	NA	1	1		1	1	1		1				1					st	st	NA	NA	NA	NA	NA	NA	NA	NA	NA	NA	NA	NA	NA	NA	NA	NA	NR	NR	F
SV1	ESI10	paper	1						ybp	NA	NA	NA														1			NR	NR	NA	NA	NA	NA	NA	NA	NA	NA	NA	NA	NA	NA	NA	NA	NA	NA	NR	NR	F
SV1	ESI11	computer		1					no	yt	yt	no				1													nv	sv	1	1									1						tt	once	F
SV1	ESI12	paper	1						no	ybp	no	no				1									1				nv	st															1		NA	NA	F
SV1	ESI13	no	1						no	yt	no	yt				1	1			1	1			1					nvp	sv									1				1				st	tt	F
SV1	ESI14	paper	1			1			no	ybp	no	no													1				nv	st															1		NA	NA	F
SV1	ESI15	paper	1					1	no	ybp	no	ybp															1		NA	NA															1		NA	NA	F
SV1	ESI16	paper	1						no	ybp	no	no				1	1												nv	once															1		NA	NA	F
SV1	ESI17	paper	1						NA	ybp	NA	NA					1							1					once	once															1		NA	NA	F
SV1	ESI18	paper	1						NA	ybp	NA	NA																1	nv	nv															1		NA	NA	F
SV1	ESI19	paper	1						NA	ybp	no	no										1							nv	nv															1		NA	NA	F
SV1	ESI20	no						1	no	ybp	no	no				1	1												nv	st															1		NA	NA	F
SV1	ESI21	paper	1						no	ybp	no	no				1													nv	once															1		NA	NA	F
SV1	ESI22	paper						1	no	ybp	no	no															1		NA	NA	NA	NA	NA	NA	NA	NA	NA	NA	NA	NA	NA	NA	NA	NA	NA	NA	NR	NR	F
SV1	ESI23	paper	1	1					no	ybp	no	no													1				nv	nv															1		NA	NA	F
SV1	ESI24	computer	1						no	ybp	no	yt					1								1				sv	sv													1				tt	nv	F
SV1	ESI25	paper	1						ybp	no	no	no													1				nv	st															1		NA	NA	F
SV1	ESI26	paper						1	no	yt	no	no				1	1								1				nv	sv				1			1										nv	sv	F
SV1	ESI27	paper	1						no	yt	no	no				1	1			1		1		1					nv	sv															1		NA	NA	F
SV1	ESI28	computer	1						no	yt	no	yt				1													nv	st											1						nv	nv	F
SV1	ESI29	paper	1						no	yt	no	no				1						1							nv	st															1		NA	NA	F
SV1	ESI30	paper	1						ybp	no	no	no				1						1		1					nv	nv																1	nv	nv	F
SV1	ESI31	paper	1						no	no	no	no															1		NA	NA															1		NA	NA	F
SV1	ESI32	paper						1	NA	yt	NA	NA														1			nv	nv															1		NA	NA	F
SV1	ESI33	paper		1					no	ybp	no	no				1	1							1					st	st															1		NA	NA	F
SV1	ESI34	paper	1	1					yt	yt	no	no				1	1					1	1	1					st	st							1		1								nv	nv	F
SV1	ESI35	no						1	yt	no	no	no				1	1		1			1		1					nv	tt															1		NA	NA	F
SV1	ESI36	X	1						no	yt	no	yt		1		1	1				1	1	1	1					st	sv										1	1						nv	once	F
SV1	ESI37	paper	1						NA	ybp	NA	NA				1						1							nv	sv															1		NA	NA	H
SV1	ESI38	computer						1	no	ybp	no	yt														1			nv	once			1	1							1						tt	st	F
SV1	ESI39	paper	1						yt	yt	NA	NA				1			1	1	1			1					nv	sv															1		NA	NA	F
SV1	ESI40	paper						1	no	no	no	no														1	1		NA	NA															1		NA	NA	F
SV1	ESI41	paper						1	NA	yt	NA	ybp	1																once	nv														1			NR	NR	NA
SV1	ESI42	paper						1	no	yt	no	no		1		1													st	st															1		NA	NA	F
SV1	ESI43	computer	1						no	yt	no	yt				1	1			1									nv	sv			1														nv	st	F
SV1	ESI44	paper	1						NA	yt	NA	yt																1	nvp	nvp																1	nvp	nvp	H
SV1	ESI45	paper	1				1		no	yt	no	no				1	1												st	st															1		NA	NA	H
SV1	ESI46	paper						1	NA	yt	NA	NA				1						1		1					nv	sv															1		NA	NA	F
SV1	ESI47	paper	1			1			ybp	no	no	no														1			nv	nv															1		NA	NA	F
SV1	ESI48	paper	1	1					ybp	NA	NA	NA	1																once	nv															1		NA	NA	F
SV1	ESI49	paper	1						NA	NA	NA	NA														1			NR	nv															1		NA	NA	F
SV1	ESI50	paper	1						no	NA	yt	no														1			nv	nv				1													st	st	H
SV1	ESI51	paper	1						no	no	no	no														1	1		NA	NA															1		NA	NA	F
SV1	ESI52	paper						1	no	yt	no	no		1		1													nv	sv															1		NA	NA	F
SV1	ESI53	paper						1	NA	yt	NA	NA	1	1		1													nv	sv															1		NA	NA	H
SV1	ESI54	paper	1						NA	ybp	NA	NA													1				nv	once															1		NA	NA	H
SV1	ESI55	paper					1		no	ybp	no	no														1			nv	nv															1		NA	NA	H
SV1	ESI56	paper	1						no	yt	no	no				1				1		1							nv	sv															1		NA	NA	F
SV1	ESI57	paper	1						no	yt	no	no				1	1			1		1		1					nv	sv															1		NA	NA	F
SV1	ESI58	paper	1						NA	yt	NA	NA				1	1												st	st																1	NR	NR	F
SV1	ESI59	paper						1	no	yt	no	no				1					1								nv	st															1		NA	NA	F
SV1	ESI60	paper	1	1					NA	yt	NA	NA	1	1		1								1					st	sv															1		NA	NA	F
SV1	ESI61	paper	1						no	yt	no	no				1	1							1					nv	st															1		NA	NA	F
SV1	ESI62	paper	1						NA	ybp	NA	NA	1			1													st	once															1		NA	NA	H
SV1	ESI63	paper	1						no	yt	no	no		1		1	1			1		1							nv	sv															1		NA	NA	F
SV1	ESI64	paper					1		no	yt	NA	NA				1									1				st	st														1			nvp	nvp	F
SV1	ESI65	computer						1	no	yt	yt	no	1			1	1						1	1					st	st				1							1						st	st	F
SV1	ESI66	computer	1						no	ybp	yt	no	1			1	1					1							st	st	1																tt	st	F
SV1	ESI67	computer	1						no	yt	no	yt				1	1					1							sv	sv											1						tt	nv	F
SV1	ESI68	paper	1						no	ybp	no	no	1			1													once	once														1			nv	nv	F
SV1	ESI69	paper	1						no	ybp	no	no				1	1							1					st	st															1		NA	NA	F
SV1	ESI70	computer	1						no	ybp	yt	no				1	1							1					nv	once				1							1	1					tt	st	F
SV1	ESI71	paper	1						no	ybp	no	no				1								1					nv	once															1		NA	NA	H
SV1	ESI72	no	1						no	ybp	no	no				1	1							1					nv	st															1		NA	NA	H
SV1	ESI73	computer		1					no	yt	no	yt	1			1													st	st	1																st	nv	F
SV1	ESI74	paper	1	1					no	yt	no	no	1	1		1	1							1					st	st															1		NA	NA	F
SV1	ESI75	no				1			no	yt	ybp	yt		1	1	1		1		1	1		1						nvp	nvp																1	nvp	nvp	H
SV1	ESI76	paper	1						ybp	no	no	no				1													nv	sv															1		NA	NA	F
SV1	ESI77	paper	1			1			no	no	no	no															1		NA	NA															1		NA	NA	H
SV1	ESI78	paper	1						ybp	no	no	no														1			nv	nv															1		NA	NA	F
SV1	ESI79	paper						1	no	ybp	no	no													1				nv	once															1		NA	NA	F
HUS1	ESI1	computer						1	no	yt	no	yt		1		1								1					nv	st											1						tt	nv	H
HUS1	ESI2	paper	1			1			ybp	no	no	no				1								1					nv	once															1		NA	NA	F
HUS1	ESI3	computer	1			1			no	yt	no	yt		1		1													st	st											1						tt	nv	F
HUS1	ESI4	computer				1			ybp	no	no	yt	1			1								1					once	st													1				tt	nv	F
HUS1	ESI5	paper	1						no	ybp	no	no														1			nv	nv															1		NA	NA	H
HUS1	ESI6	paper		1		1			no	no	no	no														1	1		NA	NA														1	1		NA	NA	F
HUS1	ESI7	paper	1						no	ybp	no	ybp														1			nv	nv															1		NA	NA	F
HUS1	ESI8	computer	1						ybp	ybp	no	yt														1			nv	nv											1						tt	once	F
HUS1	ESI9	paper	1			1	1		no	ybp	no	no													1				nv	once															1		NA	NA	F
HUS1	ESI10	paper	1			1			no	ybp	no	no														1			nv	nv															1		NA	NA	H
HUS1	ESI11	computer	1	1					no	yt	no	yt	1			1													st	st													1				nv	nv	F
HUS1	ESI12	paper					1		ybp	ybp	no	no														1			NR	NR														1	1		NA	NA	F
HUS1	ESI13	computer	1						NA	yt	NA	yt				1													nv	tt											1						tt	nv	F
HUS1	ESI14	X				1			no	ybp	no	yt					1							1					st	once											1						tt	nv	F
HUS1	ESI15	paper	1			1			NA	ybp	NA	NA														1			nv	nv															1		NA	NA	F
HUS1	ESI16	paper	1						ybp	no	no	no														1			NR	NR															1		NA	NA	F
HUS1	ESI17	paper		1			1		ybp	no	no	no															1		nv	nv															1		NA	NA	F
HUS1	ESI18	paper		1		1			NA	ybp	NA	NA	1			1	1					1							st	st															1		NA	NA	H
HUS1	ESI19	paper						1	no	no	no	no														1	1		NA	NA															1		NA	NA	F
HUS1	ESI20	paper	1			1			NA	ybp	NA	NA				1	1												st	st							1				1				1		NA	NA	F
HUS1	ESI21	computer	1	1					no	yt	no	yt	1																once	st											1						once	st	F
HUS1	ESI22	computer	1						yt	NA	NA	yt				1	1												nv	st											1						tt	nv	F
HUS1	ESI23	computer	1						NA	yt	NA	yt				1						1			1				sv	sv										1	1						tt	once	F
HUS1	ESI24	computer	1						no	yt	no	yt				1								1					st	st											1						tt	nv	F
HUS1	ESI25	X	1						NA	yt	NA	yt				1	1				1								NR	st											1						tt	nv	F
HUS1	ESI26	computer						1	NA	NA	yt	NA														1			nv	once											1						nv	once	F
HUS1	ESI27	paper	1						NA	ybp	no	ybp														1			nv	nv														1			nv	nv	F
HUS1	ESI28	paper	1						NA	ybp	no	no														1			nv	nv														1	1		NA	NA	F
HUS1	ESI29	paper	1						NA	yt	no	no				1								1					nv	st															1		NA	NA	F
HUS1	ESI30	paper	1						no	yt	no	no				1	1					1							nv	st															1		NA	NA	F
HUS1	ESI31	paper	1						no	yt	no	no				1	1												st	st															1		NA	NA	F
HUS1	ESI32	paper				1			no	ybp	no	no														1			NR	NR														1	1		NA	NA	F
HUS1	ESI33	paper				1			ybp	ybp	no	no												1					nv	once															1		NA	NA	F
HUS1	ESI34	computer	1			1			no	ybp	no	yt														1			nv	nv											1						tt	nv	H
HUS1	ESI35	computer						1	NA	ybp	ybp	yt				1	1					1							nv	st																1	tt	nv	F
HUS1	ESI36	computer	1						ybp	ybp	no	yt				1				1									st	once														1			once	once	F
HUS1	ESI37	paper	1						no	no	no	no										1							NA	NA															1		NA	NA	H
HUS1	ESI38	computer	1			1			yt	yt	NA	yt														1	1		NA	NA											1						tt	nv	F
HUS1	ESI39	computer	1			1			NA	yt	NA	yt	1			1	1			1				1					once	st											1						tt	nv	F
HUS1	ESI40	paper	1			1			no	ybp	no	no												1					nv	nv															1		NA	NA	F
HUS1	ESI41	paper	1						no	ybp	no	no				1													nv	once														1	1		NA	NA	F
HUS1	ESI42	paper	1			1			no	ybp	no	ybp														1			NR	NR														1	1		NA	NA	F
HUS1	ESI43	computer	1						ybp	NA	NA	yt	1	1															nv	nv														1			nv	nv	F
HUS1	ESI44	paper				1			no	ybp	no	no														1			nv	once															1		NA	NA	F
HUS1	ESI45	paper	1			1			yt	no	no	no				1									1				idk	st															1		NA	NA	F
HUS1	ESI46	paper	1						ybp	ybp	no	no														1			nv	nv															1		NA	NA	F
HUS1	ESI47	paper	1						no	yt	no	no		1		1	1					1							nv	sv														1			nv	nv	F
HUS1	ESI48	paper						1	no	no	no	no														1	1		NA	NA														1	1		NA	NA	F
HUS1	ESI49	paper	1						ybp	NA	NA	NA			1	1	1			1									nv	st														1	1		NA	NA	F
HUS1	ESI50	paper			1				yt	yt	no	no				1	1			1				1					st	st															1		NA	NA	F
HUS1	ESI51	paper	1						no	ybp	no	no														1			nv	nv															1		NA	NA	F
HUS1	ESI52	paper	1						NA	ybp	NA	NA				1	1												NR	NR															1		NA	NA	F
HUS1	ESI53	paper						1	no	ybp	no	no														1			NR	NR															1		NA	NA	F
HUS1	ESI54	paper	1			1			no	ybp	no	no														1			NR	NR															1		NA	NA	F
HUS1	ESI55	paper						1	no	yt	no	no												1					nv	st															1		NA	NA	F
HUS1	ESI56	computer	1						NA	yt	no	yt				1	1							1					nv	st											1						tt	nv	F
HUS1	ESI57	paper				1			no	no	no	no														1			nv	once														1	1		NA	NA	F
HUS1	ESI58	paper	1				1		no	no	no	no														1			nv	nv															1		NA	NA	F
HUS1	ESI59	no				1			no	yt	no	yt	1			1	1												st	sv										1							st	st	H
HUS1	ESI60	paper	1						no	yt	no	no				1	1							1					nv	st															1		NA	NA	F
HUS1	ESI61	computer						1	NA	ybp	NA	yt														1		1	NA	NA											1						tt	nv	F
HUS1	ESI62	paper						1	NA	yt	NA	NA	1			1	1			1									sv	nvp														1	1		NA	NA	F
HUS1	ESI63	paper		1		1			no	no	no	no															1		NA	NA															1		NA	NA	H
HUS1	ESI64	paper	1						no	yt	no	no				1	1												nv	st															1		NA	NA	F
HUS1	ESI65	paper	1						NA	yt	NA	NA				1													nv	st															1		NA	NA	F
HUS1	ESI66	paper	1						ybp	no	no	no														1			NR	NR															1		NA	NA	H
HUS1	ESI67	paper	1						ybp	ybp	no	no														1			NR	NR														1	1		NA	NA	H
HUS1	ESI68	paper				1			NA	NA	NA	NA															1		NA	NA															1		NA	NA	H
HUS1	ESI69	paper	1			1			NA	ybp	NA	NA														1			nv	nv															1		NA	NA	F
HUS1	ESI70	paper						1	no	ybp	no	no														1			nv	nv														1	1		NA	NA	F
HUS1	ESI71	paper	1						NA	ybp	no	no														1			nv	nv														1	1		NA	NA	F
HUS1	ESI72	no						1	yt	yt	no	no				1	1			1		1							sv	sv							1		1								nv	once	H
HUS1	ESI73	paper				1			yt	yt	NA	NA				1				1									st	st															1		NA	NA	F
HUS1	ESI74	paper	1			1			no	ybp	no	no														1			nv	nv															1		NA	NA	F
HUS1	ESI75	paper	1						ybp	no	no	no				1													nv	nv															1		NA	NA	F
HUS1	ESI76	paper	1			1			no	yt	no	no	1	1		1								1					st	st															1		NA	NA	H
HUS1	ESI77	computer	1						no	yt	no	yt		1		1				1	1			1					nv	sv															1		nv	nv	H
HUS1	ESI78	computer				1			no	ybp	no	yt														1			NR	NR											1						nv	nv	F
HUS1	ESI79	paper	1						no	ybp	no	no	1												1				once	st														1	1		NA	NA	F
HUS1	ESI80	paper	1						no	ybp	no	no														1			nv	nv															1		NA	NA	F
HUS1	ESI81	computer						1	ybp	ybp	no	yt				1	1												st	st											1						tt	nv	H
HUS1	ESI82	paper	1			1			no	yt	no	no				1								1					nv	sv															1		NA	NA	H
HUS1	ESI83	computer	1						no	yt	no	yt				1					1			1					once	sv											1						tt	nv	F
HUS1	ESI84	computer	1			1			NA	yt	yt	NA				1								1					st	st											1						tt	nv	F
HUS1	ESI85	computer	1			1			NA	ybp	ybp	yt														1			NR	NR											1						tt	once	F
HUS1	ESI86	paper	1			1			no	yt	no	no					1												nv	st															1		NA	NA	F
HUS1	ESI87	paper	1			1			yt	NA	NA	NA		1		1								1					st	once															1		NA	NA	F
HUS1	ESI88	computer						1	no	yt	no	yt	1			1	1						1						tt	sv											1		1				tt	nv	F
HUS1	ESI89	computer						1	NA	NA	NA	yt														1			nv	nv													1				tt	nv	F
HUS1	ESI90	computer	1						NA	NA	NA	yt	1									1		1					st	st																1	tt	st	H
HUS1	ESI91	computer		1		1			ybp	ybp	no	yt	1	1										1					st	once																1	tt	nv	H
HUS1	ESI92	computer	1			1			no	yt	no	yt	1			1								1					st	st											1						tt	nv	F
HUS1	ESI93	computer	1						no	yt	no	yt			1	1				1		1		1					st	sv											1						tt	nv	F
HUS1	ESI94	paper	1			1			no	yt	no	no				1	1			1	1								once	sv															1		NA	NA	F
HUS1	ESI95	computer	1						NA	NA	NA	yt				1				1		1							nv	sv											1						tt	nv	H
HUS1	ESI96	computer		1		1			no	yt	no	yt		1		1	1		1	1		1		1					nv	sv											1						nv	nv	H
HUS1	ESI97	paper	1						no	yt	no	no				1						1		1					st	sv														1			nv	nv	H
HUS1	ESI98	computer				1			yt	NA	yt	no				1													NR	NR											1						sv	nv	F
HUS1	ESI99	paper	1			1			no	yt	no	no													1				st	nv															1		NA	NA	F
HUS1	ESI100	paper						1	ybp	no	no	no													1				st	st														1	1		NA	NA	H
HUS1	ESI101	computer	1			1			no	ybp	no	yt														1			nv	nv																1	nvp	nvp	F
HUS1	ESI102	paper	1						ybp	no	no	no												1					nv	once															1		NA	NA	H
HUS1	ESI103	paper	1			1			ybp	no	no	no				1													nv	st															1		NA	NA	H
HUS1	ESI104	computer				1			no	yt	no	yt				1	1							1					nv	sv											1						tt	nv	F
HUS1	ESI105	computer	1			1			NA	yt	NA	yt					1							1					st	st											1						tt	nv	H
HUS1	ESI106	computer	1						no	ybp	no	yt				1			1	1	1								once	st											1	1					tt	nv	H
HUS1	ESI107	computer						1	yt	no	no	yt				1								1					st	st											1						tt	nv	F
HUS1	ESI108	computer				1			no	ybp	no	yt												1					once	once											1						tt	once	F
HUS1	ESI109	paper				1			NA	ybp	NA	NA														1	1		NA	NA															1		NA	NA	H
HUS1	ESI110	paper				1			ybp	NA	NA	NA														1			NR	NR															1		NA	NA	H
HUS1	ESI111	computer	1						ybp	NA	no	yt				1				1									st	st											1						sv	nvp	F
HUS1	ESI112	paper						1	no	yt	no	no	1											1					nv	st															1		NA	NA	H
HUS1	ESI113	computer	1	1					no	ybp	no	yt		1		1	1					1	1						sv	sv											1						tt	once	F
HUS1	ESI114	X	1	1		1	1		no	yt	no	yt				1	1			1		1	1	1					idk	sv											1	1	1				tt	nv	F
HUS1	ESI115	paper	1						no	yt	NA	yt	1	1		1				1	1	1							sv	st															1		nv	nv	F
HUS1	ESI116	paper	1			1			no	yt	NA	NA	1		1	1								1					st	st														1	1		NA	NA	H
HUS1	ESI117	paper						1	no	yt	no	no				1	1												nv	st															1		NA	NA	F
HUS1	ESI118	paper	1			1			ybp	no	no	no				1													nv	st															1		NA	NA	F
HUS1	ESI119	paper	1						NA	NA	NA	NA	1																once	NR		1					1										sv	nvp	F
HUS1	ESI120	computer	1	1					no	yt	no	yt	1	1		1							1						sv	sv																	NR	NR	NA
HUS1	ESI121	computer						1	no	yt	no	yt		1		1				1									nv	tt														1			nv	nv	F
HUS1	ESI122	paper						1	no	yt	no	no	1			1								1					st	st															1		NA	NA	F
HUS1	ESI123	computer				1			ybp	NA	NA	yt				1	1							1					st	st											1						nv	once	F
HUS1	ESI124	paper				1			NA	yt	no	no	1			1	1												st	once															1		NA	NA	F
HUS1	ESI125	no	1			1			NA	yt	NA	NA	1			1	1			1	1								st	tt															1		NA	NA	F
HUS1	ESI126	paper	1						no	yt	no	no				1													nv	sv															1		NA	NA	F
HUS1	ESI127	computer						1	no	ybp	yt	no		1		1	1												once	once											1						NR	NR	F
HUS1	ESI128	paper	1			1			no	ybp	no	no	1	1		1	1							1					st	st															1		NA	NA	F
HUS1	ESI129	computer	1			1			NA	ybp	no	yt														1			nv	nv											1						tt	nv	F
HUS1	ESI130	paper				1			NA	yt	NA	NA				1	1							1					st	st															1		NA	NA	F
HUS1	ESI131	paper	1			1			no	no	no	no					1							1					once	st															1		NA	NA	H
HUS1	ESI132	computer	1			1			no	yt	no	yt	1				1						1	1					st	nv	1			1								1					tt	nv	H
HUS1	ESI133	paper						1	no	yt	NA	NA				1	1												nv	st															1		NA	NA	F
HUS1	ESI134	paper	1						no	yt	no	no	1	1		1								1					nvp	nvp																1	nvp	nvp	H
HUS1	ESI135	paper	1			1			NA	yt	NA	NA												1					st	st															1		NA	NA	H
HUS1	ESI136	paper						1	ybp	no	no	ybp														1			nv	nv														1			nv	nv	H
HUS1	ESI137	paper	1						NA	ybp	ybp	NA				1													nv	st														1			nv	nv	F
HUS1	ESI138	paper	1						no	yt	no	no												1					nv	st															1		NA	NA	H
HUS1	ESI139	paper	1						no	no	no	no														1			nvp	nvp															1		NA	NA	F
HUS1	ESI140	X				1			yt	no	no	yt				1													st	nv											1						tt	nv	F
HUS1	ESI141	paper	1						NA	NA	NA	NA																1	nv	nv														1			nv	nv	H
HUS1	ESI142	paper	1						ybp	NA	NA	NA				1													nv	nv														1	1		nv	nv	F
HUS1	ESI143	paper	1			1			ybp	NA	NA	NA			1														nv	nv														1	1		nv	nv	F
HUS1	ESI144	computer				1			NA	ybp	NA	yt				1	1					1		1					nv	st											1	1					tt	idk	F
HUS1	ESI145	paper	1						ybp	ybp	no	no	1	1	1	1	1							1					st	st															1		nv	nv	F
HUS1	ESI146	paper						1	NA	yt	NA	NA				1													nv	st															1		NA	NA	F
HUS1	ESI147	X				1			NA	NA	NA	yt														1	1		NA	NA											1						tt	nv	H
HUS1	ESI148	paper	1	1		1			no	ybp	no	no				1	1			1									nv	st														1			nv	nv	F
HUS1	ESI149	paper				1			yt	yt	no	no				1	1							1					st	st														1	1		NA	NA	F
HUS1	ESI150	paper						1	ybp	NA	NA	NA			1	1					1								nv	nv														1	1		nv	nv	F
HUS1	ESI151	paper	1			1			no	yt	no	no														1			NR	NR														1			NR	NR	F
HUS1	ESI152	paper	1			1			no	ybp	no	no														1			nv	once															1		NA	NA	F
HUS1	ESI153	paper						1	no	ybp	no	no														1			nv	nv															1		NA	NA	F
HUS1	ESI154	paper	1						no	ybp	no	no														1			nv	nv															1		NA	NA	F
HUS1	ESI155	paper	1			1			no	ybp	no	no														1			nv	nv														1			nv	nv	F
HUS1	ESI156	paper	1			1			NA	yt	NA	NA	1			1													st	once														1			nv	nv	F
HUS1	ESI157	paper	1						no	yt	no	no				1													st	st														1	1		NA	NA	F
HUS1	ESI158	paper						1	no	yt	no	no				1													nv	st															1		NA	NA	F
HUS1	ESI159	paper						1	no	ybp	no	no				1	1												nv	st															1		NA	NA	F
HUS1	ESI160	paper	1			1			no	yt	no	no		1	1	1	1			1	1								nv	tt															1		NA	NA	F
HUS1	ESI161	paper	1			1			ybp	no	no	no				1					1								nv	st															1		NA	NA	F
HUS1	ESI162	paper	1						no	no	no	no															1		NA	NA														1	1		NA	NA	F
HUS2	ESI1	computer	1	1			1		no	yt	no	yt				1				1		1							nv	st			1							1							sv	sv	H
HUS2	ESI2	computer	1					1	no	yt	no	yt		1		1	1			1									nv	st										1							idk	st	F
HUS2	ESI3	computer		1					no	yt	no	yt	1			1								1					st	st	1	1	1														st	st	F
HUS2	ESI4	computer						1	no	yt	no	yt		1		1	1			1		1							nv	sv												1					sv	nv	F
HUS2	ESI5	paper						1	NA	yt	NA	NA				1	1					1		1					nv	tt														1	1		NA	NA	F
HUS2	ESI6	paper						1	NA	yt	NA	NA		1										1	1				st	st														1	1		NA	NA	F
HUS2	ESI7	computer	1				1		NA	yt	yt	NA				1								1					nv	st											1						nv	nv	F
HUS2	ESI8	computer	1				1		no	yt	no	yt		1		1								1					nv	st											1						nv	nv	F
HUS2	ESI9	computer	1						no	yt	yt	no				1						1							nv	sv			1						1	1	1						st	sv	F
HUS2	ESI10	no						1	yt	NA	NA	yt	1			1	1			1				1					st	sv														1			nv	nv	F
HUS2	ESI11	no	1						no	yt	no	yt		1															once	once												1					sv	once	F
HUS2	ESI12	computer	1						NA	yt	NA	yt				1	1			1				1					nv	tt		1	1	1						1			1				nv	tt	F
HUS2	ESI13	paper	1						yt	yt	no	no		1		1													st	once															1		NA	NA	F
HUS2	ESI14	computer	1						yt	yt	no	yt		1		1	1					1							nv	sv													1				tt	nv	F
HUS2	ESI15	computer	1						no	yt	no	yt				1							1						nv	once											1						sv	nv	F
HUS2	ESI16	paper	1						no	yt	no	no				1						1							nv	sv														1	1		nv	nv	F
HUS2	ESI17	paper	1					1	no	no	no	no					1							1					once	nv														1	1		NA	NA	F
HUS2	ESI18	computer						1	NA	ybp	NA	yt				1													nv	once															1		NA	NA	F
HUS2	ESI19	computer	1						NA	yt	NA	yt				1									1				once	st													1				NR	once	F
HUS2	ESI20	computer	1						NA	NA	NA	yt														1	1		NA	NA										1							tt	nv	F
HUS2	ESI21	computer	1						NA	NA	NA	yt															1		NA	NA										1							tt	NR	F
HUS2	ESI22	paper						1	ybp	no	no	no															1		NA	NA															1		NA	NA	F
HUS2	ESI23	computer	1						NA	yt	NA	yt		1		1													nv	once											1						tt	nv	F
HUS2	ESI24	paper	1						no	yt	no	no		1		1						1		1					nv	sv															1		NA	NA	F
HUS2	ESI25	computer	1						NA	yt	yt	NA		1		1													sv	st											1						tt	st	F
HUS2	ESI26	paper	1						no	yt	yt	no				1	1						1	1					st	once										1							st	st	F
HUS2	ESI27	paper	1						no	ybp	no	no															1		NA	NA															1		NA	NA	H
HUS2	ESI28	no	1	1					ybp	no	yt	no	1	1		1	1							1					st	st				1								1					sv	st	H
HUS2	ESI29	no	1						no	yt	NA	yt				1													sv	nv									1		1						st	st	H
HUS2	ESI30	paper	1						no	no	no	no														1	1		NA	NA															1		NA	NA	F
HUS2	ESI31	paper	1					1	no	no	no	no				1						1							nv	sv															1		NA	NA	F
HUS2	ESI32	paper	1						no	yt	no	no				1	1					1							nv	sv															1		NA	NA	H
HUS2	ESI33	paper						1	no	ybp	no	no												1					NR	NR														1			nv	nv	F
HUS2	ESI34	paper	1	1					no	yt	no	no		1		1						1							st	sv															1		NA	NA	H
HUS2	ESI35	paper	1						no	yt	no	no				1						1		1					nv	sv															1		NA	NA	F
HUS2	ESI36	paper						1	no	ybp	no	no														1			nv	nv															1		NA	NA	F
HUS2	ESI37	paper	1						ybp	no	no	no				1						1							st	st															1		NA	NA	H
HUS2	ESI38	computer	1						no	yt	no	yt	1			1	1							1					st	st											1						nv	nv	F
HUS2	ESI39	paper	1						NA	yt	NA	NA				1													nv	idk															1		NA	NA	F
HUS2	ESI40	paper	1						no	yt	no	no				1				1		1							nv	sv														1	1		NA	NA	F
HUS2	ESI41	paper	1						no	no	no	no													1				once	once	NA	NA	NA	NA	NA	NA	NA	NA	NA	NA	NA	NA	NA	NA	NA	NA	nv	nv	F
HUS2	ESI42	computer	1						no	yt	no	yt				1									1				once	st	1	1					1				1						once	st	H
HUS2	ESI43	no	1				1		NA	yt	NA	yt	1	1		1									1				st	sv											1	1					sv	once	F
HUS2	ESI44	paper	1					1	NA	ybp	NA	NA												1					once	nv															1		NA	NA	F
HUS2	ESI45	paper	1						no	ybp	no	no														1	1		NA	NA														1	1		NA	NA	F
HUS2	ESI46	paper	1						no	ybp	no	no					1			1									nv	st															1		NA	NA	F
HUS2	ESI47	paper	1				1		no	yt	no	no				1						1							nv	sv															1		NA	NA	F
HUS2	ESI48	paper	1						yt	no	no	no				1			1			1							sv	sv															1		NA	NA	F
HUS2	ESI49	no						1	yt	NA	NA	NA		1		1	1												sv	st		1															NR	NR	F
HUS2	ESI50	paper	1						yt	yt	no	no					1		1	1		1							sv	sv															1		NA	NA	F
HUS2	ESI51	paper	1						NA	yt	NA	NA				1													once	nvp							1										once	once	F
HUS2	ESI52	paper			1				yt	yt	no	no				1						1							nv	st															1		NA	NA	F
HUS2	ESI53	paper	1						no	yt	no	no				1	1												nv	st															1		NA	NA	F
HUS2	ESI54	paper	1						no	yt	no	no				1	1							1					nv	st														1	1		NA	NA	F
HUS2	ESI55	paper	1						yt	yt	NA	NA				1	1			1			1						st	st															1		NA	NA	F
HUS2	ESI56	paper	1						no	ybp	no	no														1			NR	NR	NA	NA	NA	NA	NA	NA	NA	NA	NA	NA	NA	NA	NA	NA	NA	NA	NR	NR	F
HUS2	ESI57	paper	1						ybp	no	no	no				1													nv	once															1		NA	NA	H
HUS2	ESI58	paper		1		1			NA	NA	NA	NA														1			NR	NR	NA	NA	NA	NA	NA	NA	NA	NA	NA	NA	NA	NA	NA	NA	NA	NA	NR	NR	F
HUS2	ESI59	paper	1	1					yt	yt	NA	NA	1			1				1	1								once	st	NA	NA	NA	NA	NA	NA	NA	NA	NA	NA	NA	NA	NA	NA	NA	NA	NR	NR	F
HUS2	ESI60	paper	1						ybp	no	no	no														1			nv	nv															1		NA	NA	F
Sa1	ESI1	paper	1						ybp	no	ybp	no		1		1													st	nvp															1		NA	NA	F
Sa1	ESI2	paper	1				1		no	yt	no	no	1			1								1					st	tt															1		NA	NA	F
Sa1	ESI3	paper	1	1		1			NA	ybp	NA	NA				1	1			1									st	st															1		NA	NA	F
Sa1	ESI4	paper						1	yt	no	no	no				1													nv	st															1		NA	NA	F
Sa1	ESI5	no	1			1			no	yt	no	no		1	1	1				1				1					sv	sv														1			NR	NR	F
Sa1	ESI6	paper						1	no	ybp	no	no														1			NR	NR														1	1		NA	NA	F
Sa1	ESI7	no						1	no	yt	no	no		1		1	1		1	1		1		1					once	sv															1		NA	NA	H
Sa1	ESI8	no					1		NA	yt	NA	NA								1		1							nv	sv														1			nv	nv	F
Sa1	ESI9	paper	1				1		no	yt	no	no	1			1				1				1					st	st															1		NA	NA	F
Sa1	ESI10	paper		1					no	ybp	no	no	1											1					st	once															1		NA	NA	F
Sa1	ESI11	paper	1						NA	yt	NA	NA				1	1			1				1					sv	sv														1			nv	nv	F
Sa1	ESI12	paper		1					no	yt	no	no	1	1		1						1							st	st															1		NA	NA	F
Sa1	ESI13	paper	1						no	yt	no	no		1		1				1									once	once															1		NA	NA	F
Sa1	ESI14	paper	1	1					no	no	no	no														1			nv	nv														1			nv	nv	H
Sa1	ESI15	paper	1			1			no	yt	no	no														1			nv	nv															1		NA	NA	F
Sa1	ESI16	paper						1	no	yt	no	no	1																once	nv															1		NA	NA	F
Sa1	ESI17	paper	1	1					ybp	no	no	no	1			1								1					once	st															1		nv	nv	F
Sa1	ESI18	paper	1						ybp	no	no	no														1			nv	nv														1			nv	nv	F
Sa1	ESI19	paper	1						no	no	no	no				1													nv	st														1			NR	NR	F
Sa1	ESI20	X	1			1			yt	NA	yt	NA	1	1		1													st	st	1									1	1						sv	st	F
Sa1	ESI21	paper	1						no	yt	no	no			1					1									nv	sv			1				1										nv	nv	F
Sa1	ESI22	paper		1					no	ybp	no	no	NA	NA	NA	NA	NA	NA	NA	NA	NA	NA	NA	NA	NA	NA	NA	NA	NR	NR														1			nv	nv	H
Sa1	ESI23	no				1			no	yt	no	no	1			1	1												st	st	1			1			1										st	st	F
Sa1	ESI24	no						1	yt	NA	NA	NA				1	1					1							nv	sv	NA	NA	NA	NA	NA	NA	NA	NA	NA	NA	NA	NA	NA	NA	NA	NA	NR	NR	NA
Sa1	ESI25	paper	1						NA	ybp	NA	NA														1			nv	nv															1		NA	NA	F
Sa1	ESI26	computer		1		1			yt	yt	yt	no	1			1	1					1		1					st	st											1						tt	nv	F
Sa1	ESI27	paper	1						no	yt	no	no				1													nv	st															1		NA	NA	F
Sa1	ESI28	paper	1						no	yt	no	no				1	1							1					nv	sv															1		NA	NA	F
Sa1	ESI29	paper						1	ybp	no	no	no				1													nv	nv															1		NA	NA	F
Sa1	ESI30	no	1						no	ybp	no	no				1													nv	sv															1		NA	NA	F
Sa1	ESI31	paper	1						NA	ybp	NA	NA					1												once	once															1		NA	NA	F
Sa1	ESI32	no				1			ybp	no	no	no		1		1													st	st															1		NA	NA	F
Sa1	ESI33	no						1	yt	no	yt	no	1			1	1					1	1						st	once	1				1												st	once	H
Sa1	ESI34	no	1			1			no	ybp	ybp	no			1														st	st														1			NR	NR	F
Sa1	ESI35	no	1						no	yt	no	no	1	1		1	1												st	st															1		NA	NA	H
Sa1	ESI36	paper				1			yt	no	no	no				1													st	st															1		NA	NA	F
Sa1	ESI37	paper		1					yt	no	no	no	1	1		1	1					1							st	st															1		NA	NA	H
Sa1	ESI38	no				1			yt	yt	NA	NA	1			1								1					st	st																1	nvp	NR	H
Sa1	ESI39	paper	1	1		1			no	yt	no	no				1													st	NR															1		NA	NA	F
Sa1	ESI40	paper	1						no	no	no	no														1	1		NA	NA															1		NA	NA	F
Sa1	ESI41	paper						1	no	ybp	no	no														1	1		NR	NR															1		NA	NA	H
Sa1	ESI42	paper	1						ybp	ybp	no	no	1			1													st	once															1		NA	NA	F
H1	ESI1	computer	1	1			1		no	yt	NA	yt	1	1	1	1	1	1	1	1	1	1	1						st	sv	1	1	1	1	1					1	1						tt	sv	H
H1	ESI2	paper	1						no	ybp	yt	no	1																st	st													1				tt	nv	F
H1	ESI3	computer	1						no	ybp	no	yt														1			nv	nv											1						tt	nv	F
H1	ESI4	computer						1	no	yt	no	yt				1													nv	sv		1											1				tt	st	F
H1	ESI5	no						1	no	yt	no	yt		1		1								1					idk	idk		1															tt	tt	F
H1	ESI6	computer		1					NA	ybp	NA	yt														1			once	nv	1																tt	nv	F
H1	ESI7	computer	1						no	yt	no	yt	1			1				1			1						sv	st										1	1						sv	nv	F
H1	ESI8	paper						1	NA	ybp	NA	ybp														1			NR	NR														1			NR	NR	F
H1	ESI9	paper	1						no	yt	no	no														1			nv	nv															1		NA	NA	F
H1	ESI10	paper	1						no	ybp	no	no														1			nv	nv															1		NA	NA	F
H1	ESI11	X						1	no	yt	yt	no				1													nv	once											1						sv	nv	F
H1	ESI12	paper						1	ybp	no	yt	no				1													nv	once	NA	NA	NA	NA	NA	NA	NA	NA	NA	NA	NA	NA	NA	NA	NA	NA	nv	once	F
H1	ESI13	paper	1						no	ybp	no	no														1	1		NA	NA															1		NA	NA	F
H1	ESI14	computer	1						ybp	NA	NA	yt															1		NA	NA											1						NR	NR	F
H1	ESI15	no	1						no	yt	yt	no				1				1				1					nv	st									1	1							nv	st	F
H1	ESI16	computer		1					no	yt	no	yt	1	1		1	1							1					once	st	1			1								1					sv	sv	F
H1	ESI17	paper						1	no	ybp	no	ybp														1			nv	nv														1			nv	nv	F
H1	ESI18	no						1	no	yt	ybp	no				1				1				1					nv	st														1			nv	nv	F
H1	ESI19	paper	1						ybp	no	no	no														1			nv	nv															1		NA	NA	F
H1	ESI20	no	1	1					NA	yt	yt	NA	1	1	1	1	1			1		1							st	sv														1			nv	nv	F
H1	ESI21	no						1	no	yt	yt	no					1			1									tt	once				1													nv	tt	F
H1	ESI22	no						1	no	ybp	no	no				1													nv	once															1		NA	NA	F
H1	ESI23	no						1	NA	yt	NA	NA				1						1							nv	sv															1		NA	NA	H
H1	ESI24	no						1	no	yt	no	yt				1								1					sv	st												1					nv	nv	F
H1	ESI25	no	1	1					NA	yt	NA	yt	1	1															st	st	1	1								1	1	1					tt	tt	F
H1	ESI26	no	1						no	yt	yt	no												1					nv	once										1	1						nv	st	F
H1	ESI27	no	1					1	no	yt	no	yt				1								1					nv	st							1			1							nv	st	F
H1	ESI28	computer		1					no	yt	yt	no	1			1								1					once	st													1				tt	once	F
H1	ESI29	no						1	no	ybp	no	no														1			nv	nv															1		NA	NA	F
H1	ESI30	paper						1	no	yt	no	no				1													nv	st														1	1		NA	NA	F
H1	ESI31	computer						1	no	yt	no	yt														1	1		NA	NA											1						tt	nv	F
H1	ESI32	no						1	no	ybp	no	yt														1			nv	nv												1					sv	sv	H
H1	ESI33	no						1	NA	NA	NA	yt	1	1		1													st	st														1			nv	nv	H
H1	ESI34	computer	1						NA	yt	NA	yt		1		1													nv	sv											1	1					tt	st	F
H1	ESI35	X	1						NA	NA	yt	NA		1		1								1					once	once										1		1					st	nv	F
H1	ESI36	computer	1						no	yt	no	yt		1		1													nv	sv											1						tt	nv	F
H1	ESI37	computer					1		no	yt	no	yt				1								1					nv	st											1						tt	nv	F
H1	ESI38	no						1	ybp	ybp	yt	yt										1		1					nv	once											1						once	st	F
H1	ESI39	no						1	ybp	ybp	yt	no														1	1		NA	NA		1															st	sv	F
H1	ESI40	computer						1	no	yt	no	yt								1				1					nv	sv			1								1						sv	sv	F
H1	ESI41	no	1						NA	NA	NA	yt		1		1						1		1					once	st					1												nv	once	H
H1	ESI42	paper						1	no	yt	no	no										1		1					st	once														1			nv	nv	H
H1	ESI43	no						1	NA	NA	NA	yt														1			nv	nv										1							nv	nv	H
H1	ESI44	computer						1	NA	ybp	NA	yt				1													nv	st													1				st	sv	F
H1	ESI45	no						1	no	ybp	no	yt		1								1							nv	st										1							once	sv	F
H1	ESI46	paper						1	no	yt	no	no		1															nv	once															1		NA	NA	F
H1	ESI47	no						1	no	yt	no	yt										1		1					nv	sv														1			nv	sv	F
H1	ESI48	no						1	NA	yt	yt	NA														1	1		NA	NA														1	1		NA	NA	H
H1	ESI49	no						1	no	yt	yt	no					1							1					nv	st														1			nv	st	F
H1	ESI50	no						1	no	yt	no	yt												1					nv	st														1			nv	nv	F
H1	ESI51	paper	1						no	yt	no	no		1		1													nv	tt															1		NA	NA	F
H1	ESI52	paper						1	no	yt	no	no					1			1		1		1					nv	sv															1		NA	NA	F
H1	ESI53	X						1	yt	no	no	yt														1			nv	nv													1				tt	nv	F
H1	ESI54	no						1	NA	yt	NA	yt														1			nv	nv		1															nv	tt	F
H1	ESI55	no	1						yt	NA	NA	yt	1																once	nv										1							tt	nv	F
H1	ESI56	computer		1					na	yt	NA	yt	1																once	nv	1																sv	nv	F
C1	ESI1	computer						1	no	yt	no	yt												1					nv	once												1					nv	nv	NA
C1	ESI2	computer						1	NA	ybp	NA	yt				1								1					once	once															1		NA	NA	F
C1	ESI3	paper				1			no	ybp	no	no														1			nv	nv														1	1		NA	NA	F
C1	ESI4	paper						1	no	ybp	no	no														1			nv	nv															1		NA	NA	F
C1	ESI5	paper	1						no	ybp	no	no					1												nv	st															1		NA	NA	F
C1	ESI6	paper	1						no	ybp	no	no				1													once	nv															1		NA	NA	F
C1	ESI7	paper	1						no	ybp	no	ybp				1													nv	st															1		NA	NA	F
C1	ESI8	computer	1						no	yt	no	yt		1		1	1					1		1					nv	st													1				sv	nv	F
C1	ESI9	no						1	no	ybp	no	no													1				nv	st															1		NA	NA	H
C1	ESI10	paper	1						no	no	no	no															1		NA	NA															1		NA	NA	F
C1	ESI11	computer	1						ybp	ybp	NA	yt														1	1		NA	NA											1						sv	nv	F
C1	ESI12	no	1						ybp	NA	no	no				1													st	nv															1		NA	NA	F
C1	ESI13	no	1						no	no	no	no															1		NA	NA															1		NA	NA	F
C1	ESI14	paper		1		1			no	yt	no	no		1		1													nv	sv														1			nv	nv	F
C1	ESI15	no		1		1			NA	ybp	NA	NA				1													nv	nv															1		NA	NA	F
C1	ESI16	paper	1						no	ybp	no	no														1	1		NA	NA															1		NA	NA	F
C1	ESI17	computer	1						no	ybp	NA	NA														1			nv	nv														1			nv	nv	F
C1	ESI18	computer						1	no	ybp	no	yt				1						1							st	st																1	nvp	nvp	H
C1	ESI19	computer	1				1		ybp	no	yt	no				1													once	once													1				tt	tt	F
C1	ESI20	X	1						NA	ybp	NA	yt										1							once	once													1				tt	tt	F
C1	ESI21	X	1	1					no	ybp	no	yt														1	1		NA	NA											1	1					once	nv	F
C1	ESI22	no						1	ybp	ybp	no	no														1			nv	nv														1			nv	nv	F
C1	ESI23	no	1						no	yt	no	ybp				1						1		1					st	st															1		NA	NA	H
C1	ESI24	computer						1	NA	yt	NA	yt			1	1	1							1					st	st											1	1					sv	sv	F
C1	ESI25	no	1	1		1			no	ybp	no	yt														1			nvp	nvp											1						tt	idk	H
C1	ESI26	no	1						no	ybp	no	ybp														1			nv	nv														1			nv	nv	F
C1	ESI27	paper						1	no	yt	no	no	NA	NA	NA	NA	NA	NA	NA	NA	NA	NA	NA	NA	NA	NA	NA	NA	NR	NR	NA	NA	NA	NA	NA	NA	NA	NA	NA	NA	NA	NA	NA	NA	NA	NA	NR	NR	NA
C1	ESI28	no	1						no	yt	no	no				1								1					nv	st															1		NA	NA	F
C1	ESI29	paper			1				no	yt	no	no		1		1	1												nv	nv														1			nv	nv	NA
C1	ESI30	no	1						yt	NA	yt	yt				1						1							tt	tt								1	1								tt	tt	H
C1	ESI31	paper	1						yt	NA	yt	yt				1						1							tt	tt								1	1								nv	tt	H
C1	ESI32	paper						1	no	no	no	no														1	1		NA	NA														1	1		NA	NA	F
C1	ESI33	computer	1						no	yt	no	yt																1	nvp	nvp																1	nvp	nvp	F
C1	ESI34	no						1	ybp	ybp	NA	NA														1	1		NA	NA														1	1		NA	NA	F
C1	ESI35	no						1	no	no	no	yt														1			nv	nv	1																tt	nv	H
C1	ESI36	no	1						no	yt	no	no		1		1	1			1	1	1	1						once	once															1		NA	NA	F
C1	ESI37	no						1	no	ybp	no	no														1			nv	nv															1		NA	NA	F
C1	ESI38	no						1	ybp	ybp	no	no				1						1							once	once														1			nv	nv	F
C1	ESI39	paper	1						ybp	ybp	NA	NA														1			nv	nv														1	1		nv	nv	F
C1	ESI40	paper	1						no	ybp	no	no														1			nv	nv															1		NA	NA	F
C1	ESI41	paper	1						no	ybp	no	no				1						1		1					st	st															1		NA	NA	F
C1	ESI42	no	1						no	ybp	no	yt		1		1				1									nv	st											1		1				st	st	F
C1	ESI43	computer						1	no	ybp	yt	no														1			NR	NR											1						tt	nv	F
C1	ESI44	computer						1	no	ybp	no	yt														1			NR	NR											1						tt	nv	F
C1	ESI45	paper	1						NA	ybp	NA	NA													1				nv	st														1	1		NA	NA	F
C1	ESI46	paper	1						NA	ybp	NA	NA														1			NR	NR														1			NR	NR	F
C1	ESI47	paper						1	ybp	NA	NA	NA														1			nv	nv															1		NA	NA	F
C1	ESI48	paper	1						ybp	no	no	no				1													nv	st															1		NA	NA	F
C1	ESI49	computer	1						no	ybp	no	yt														1			nv	nv											1						sv	nv	F
C1	ESI50	computer	1						no	ybp	yt	no				1				1									nv	st											1						sv	nv	F
C1	ESI51	paper						1	no	ybp	ybp	no														1			nv	nv														1			nv	nv	F
C1	ESI52	computer	1						no	no	no	yt														1			nv	nv										1	1						tt	st	F
C1	ESI53	computer						1	no	no	no	yt															1		NA	NA											1						st	nv	F
C1	ESI54	paper						1	NA	ybp	no	no														1			nv	nv														1			nv	nv	F
C1	ESI55	paper						1	NA	ybp	NA	NA														1			nv	nv														1			nv	nv	F
C1	ESI56	paper	1						NA	ybp	NA	NA														1			NR	NR														1			NR	NR	F
C1	ESI57	paper	1			1			no	ybp	no	no														1			nv	nv														1			nv	nv	F
C1	ESI58	paper	1						NA	ybp	NA	NA	1			1													st	once							1										once	once	F
C1	ESI59	paper	1						no	ybp	NA	NA														1			nv	nv															1		NA	NA	F
C1	ESI60	paper	1	1					no	yt	NA	NA		1		1													st	st															1		NA	NA	H
C1	ESI61	no	1						NA	ybp	NA	yt				1				1									st	st									1		1						tt	st	F
C1	ESI62	computer						1	no	no	no	yt				1						1							nv	st	NA	NA	NA	NA	NA	NA	NA	NA	NA	NA	NA	NA	NA	NA	NA	NA	nv	nv	F
C1	ESI63	paper	1				1		no	no	no	no														1			nv	st															1		NA	NA	F
C1	ESI64	paper	1						no	ybp	no	no														1			nv	nv														1			nv	nv	F
C1	ESI65	paper	1						ybp	ybp	no	no														1			nv	nv															1		NA	NA	F
C1	ESI66	paper	1						NA	ybp	no	no				1													nv	once															1		NA	NA	F
C1	ESI67	paper	1						no	no	no	no															1		NA	NA															1		NA	NA	F
C1	ESI68	computer						1	NA	ybp	NA	yt														1			nv	once											1						tt	once	F
C1	ESI69	computer					1		no	no	no	yt														1			nv	nv											1						tt	nv	F
C1	ESI70	paper	1						ybp	ybp	no	no														1			nv	nv														1			nv	nv	F
C1	ESI71	paper	1						no	ybp	no	no				1				1									nv	st															1		NA	NA	F
C1	ESI72	paper	1						no	ybp	no	no														1			nv	once															1		NA	NA	F
C1	ESI73	paper		1					NA	yt	NA	NA	1			1													st	st	1						1										tt	st	F
C1	ESI74	no	1						yt	yt	yt	ybp				1	1			1				1					st	st											1						nv	st	F
C1	ESI75	X	1						yt	yt	no	yt	1	1		1				1	1			1					once	sv											1	1					nv	nv	F
C1	ESI76	X					1		no	ybp	yt	no														1			NR	NR				1						1	1	1					tt	st	F
C1	ESI77	no					1		no	ybp	yt	no														1			NR	NR											1						tt	tt	F
C1	ESI78	paper	1						ybp	no	no	no	1											1					once	once														1			nv	nv	F
C1	ESI79	computer						1	no	yt	no	yt		1		1	1			1		1		1					nv	st														1	1		NR	NR	F
C1	ESI80	paper	1						no	no	no	no				1													nv	once															1		NA	NA	F
C1	ESI81	computer						1	no	ybp	no	yt	1			1													st	st	1										1						nv	nv	F
C1	ESI82	computer	1						NA	NA	NA	yt														1			once	nvp																1	nvp	nvp	F
C1	ESI83	no	1						no	ybp	no	no													1				nv	st															1		NA	NA	F
C1	ESI84	no						1	no	no	no	yt														1			nv	nv														1			nv	nv	F
C1	ESI85	computer	1						no	ybp	no	yt														1			nv	nv											1						tt	nv	F
C1	ESI86	paper				1			no	no	no	no														1			nv	nv														1			nv	nv	F
C1	ESI87	paper						1	no	no	no	no														1			nv	nv															1		NA	NA	F
C1	ESI88	X	1	1					yt	yt	yt	yt	1																idk	nv														1			tt	nv	F
C1	ESI89	paper						1	ybp	no	no	no														1			nv	nv															1		NA	NA	F
C1	ESI90	paper		1		1			no	ybp	no	no														1			NR	NR															1		NA	NA	F
C1	ESI91	paper						1	NA	ybp	NA	NA														1			nv	nv															1		NA	NA	F
C1	ESI92	paper	1			1			no	ybp	no	no												1					nv	once															1		NA	NA	F
C1	ESI93	paper		1		1			no	no	no	no				1													once	nv															1		NA	NA	F
C1	ESI94	computer						1	no	ybp	no	yt				1													nv	st														1			tt	st	F
C1	ESI95	no						1	no	ybp	no	ybp														1			nv	nv														1			nv	nv	F
C1	ESI96	no						1	no	ybp	no	no				1													st	idk															1		NA	NA	F
C1	ESI97	paper					1		no	yt	no	no				1													nv	once															1		NA	NA	F
C1	ESI98	computer						1	ybp	no	yt	no										1	1						nv	nv											1						tt	st	F
C1	ESI99	no	1					1	NA	ybp	no	no				1													nv	once															1		NA	NA	F
C1	ESI100	no	1					1	no	no	no	no																1	nv	nv															1		NA	NA	F
C1	ESI101	paper	1						no	no	no	no															1		NA	NA															1		NA	NA	F
C1	ESI102	paper	1	1					no	yt	no	no	1																once	nv														1			NR	NR	F
C1	ESI103	paper						1	no	ybp	no	no														1			nv	nv														1			nv	nv	F
C1	ESI104	computer	1						NA	NA	yt	NA														1			nv	nv											1						tt	nv	F
C1	ESI105	computer						1	no	ybp	no	no														1			nv	nv											1						tt	nv	F
C1	ESI106	no						1	no	ybp	no	no														1	1		nv	nv														1	1		nv	nv	F
C1	ESI107	no						1	ybp	no	no	no														1			once	nv															1		NA	NA	F
C1	ESI108	no						1	ybp	no	no	no														1			nv	nv															1		NA	NA	F
C1	ESI109	computer						1	no	ybp	no	yt														1			nv	nv																1	tt	nv	F
C1	ESI110	paper	1						no	no	no	no														1			nv	nv														1	1		NA	NA	F
C1	ESI111	no		1					no	no	no	yt														1	1		nv	nv											1						st	st	F
C1	ESI112	paper	1						NA	ybp	NA	NA														1			nv	NR														1			NA	NA	F
C1	ESI113	no						1	NA	ybp	NA	NA				1													st	st														1			nv	nv	F
C1	ESI114	paper						1	no	no	no	no														1			nv	nv															1		NA	NA	H
C1	ESI115	paper	1					1	no	no	no	no															1		NA	NA															1		NA	NA	F
C1	ESI116	paper	1						no	no	no	no														1	1		NA	NA															1		NA	NA	F
C1	ESI117	paper	1						no	no	no	no														1			nv	nv														1			nv	nv	F
C1	ESI118	no						1	no	no	no	no														1			once	st														1			nv	nv	F
C1	ESI119	computer						1	ybp	NA	NA	yt														1			nv	nv											1						tt	nv	F
C1	ESI120	computer	1						no	ybp	no	yt				1						1		1					nv	st											1		1				tt	nv	F
M1	ESI1	paper					1		yt	no	no	no											1		1				nv	once															1		NA	NA	F
M1	ESI2	paper						1	no	yt	no	no				1													nv	once															1		NA	NA	F
M1	ESI3	X	1						NA	yt	NA	yt				1	1				1	1							st	sv							1										sv	st	F
M1	ESI4	paper	1					1	no	ybp	no	no	1			1										1			once	st														1	1		NA	NA	F
M1	ESI5	paper	1						NA	yt	NA	NA				1													nv	once															1		NA	NA	F
M1	ESI6	paper	1						no	yt	no	no				1													nv	once														1	1		NA	NA	F
M1	ESI7	computer	1						no	yt	yt	no				1													st	st	1										1						tt	nv	F
M1	ESI8	paper	1						no	yt	no	no				1				1			1	1					nv	sv														1			nv	nv	F
M1	ESI9	no						1	no	yt	no	yt		1		1													nv	st															1		NA	NA	H
M1	ESI10	X						1	no	yt	no	yt				1													once	nv											1						tt	nv	F
M1	ESI11	paper						1	NA	ybp	NA	NA	1			1													once	once														1			nv	nv	F
M1	ESI12	paper	1						no	yt	no	no				1	1					1							st	sv															1		NA	NA	F
M1	ESI13	X	1						no	yt	no	yt				1	1												st	st											1						sv	nv	F
M1	ESI14	X	1						no	yt	no	yt				1													nv	st		1											1				nv	tt	F
M1	ESI15	paper	1						NA	yt	NA	NA				1								1					st	st														1			nv	nv	F
M1	ESI16	paper	1						NA	yt	NA	NA		1		1	1							1					st	st															1		NA	NA	F
M1	ESI17	paper	1						NA	yt	NA	NA				1	1			1				1					st	sv														1	1		NA	NA	F
M1	ESI18	X	1						ybp	no	no	yt														1			nv	nv											1						sv	nv	F
M1	ESI19	X	1						no	no	no	yt														1			nv	nv											1						sv	nv	F
M1	ESI20	X	1						no	ybp	no	yt														1			nv	nv											1						tt	nv	F
M1	ESI21	computer						1	no	ybp	no	yt														1			nv	nv													1				tt	nv	F
M1	ESI22	paper	1					1	NA	yt	NA	NA				1	1			1			1	1					st	sv															1		st	nv	F
M1	ESI23	X						1	yt	yt	NA	no		1		1	1							1					st	st														1			nv	nv	F
M1	ESI24	X	1						NA	NA	NA	yt	1			1								1					st	st											1						tt	st	F
M1	ESI25	paper	1						no	ybp	no	no				1						1							nv	st															1		NA	NA	F
M1	ESI26	computer	1						no	yt	yt	no				1						1							nv	st			1														nv	once	F
M1	ESI27	X						1	no	ybp	no	yt														1			nv	nv											1						tt	nv	F
M1	ESI28	computer	1						NA	ybp	yt	NA				1													st	st		1	1	1		1	1		1		1	1					tt	tt	F
M1	ESI29	computer	1						no	yt	yt	no	1	1		1	1												sv	st		1	1	1			1										tt	sv	F
M1	ESI30	no						1	NA	yt	NA	NA		1		1													NR	once														1	1		nv	NR	H
M1	ESI31	paper	1						no	yt	no	no		1										1					nv	st															1		NA	NA	H
M1	ESI32	paper						1	no	ybp	no	no													1				nv	once														1			nv	nv	H
M1	ESI33	paper	1						ybp	no	no	no														1			nv	nv															1		NA	NA	H
M1	ESI34	paper						1	no	yt	no	no	1			1													st	st															1		NA	NA	F
M1	ESI35	X	1					1	NA	ybp	yt	NA	1										1						nv	once	1										1						once	once	F
M1	ESI36	X	1					1	no	ybp	yt	no		1		1				1			1	1					st	st	1										1						sv	st	F
M1	ESI37	computer	1						no	ybp	ybp	yt				1													nv	st											1	1					tt	nv	F
M1	ESI38	no						1	no	ybp	yt	no														1			nv	nv		1	1	1		1	1		1								nv	tt	H
M1	ESI39	computer	1						no	ybp	no	yt				1													nv	once											1						tt	nv	F
M1	ESI40	paper	1					1	ybp	no	no	no				1													st	st															1		NA	NA	H
M1	ESI41	X	1						no	no	no	yt												1					nv	once											1						sv	nv	F
M1	ESI42	X	1	1		1			yt	yt	yt	no	1	1		1	1			1			1	1					st	st	1		1	1			1			1	1	1					sv	st	F
M1	ESI43	paper					1		yt	NA	NA	NA	1											1					st	st														1			nv	nv	F
M1	ESI44	computer	1						no	yt	no	yt				1													nv	st											1						nv	nv	F
M1	ESI45	X	1						no	yt	no	yt											1						once	once				1							1						tt	once	F
M1	ESI46	paper	1						NA	ybp	NA	NA														1			nv	nv														1	1		nv	nv	F
M1	ESI47	computer						1	no	yt	no	yt				1	1												nv	sv													1				nv	nv	F
M1	ESI48	paper	1						no	ybp	no	no														1			nv	nv														1	1		NA	NA	F
M1	ESI49	X	1						NA	ybp	NA	yt														1			nv	nv											1						tt	nv	F
M1	ESI50	computer	1						no	ybp	no	yt				1				1									nv	st											1						tt	nv	F
M1	ESI51	X	1						ybp	NA	no	yt				1													nv	st											1						sv	nv	F
M1	ESI52	computer	1				1		no	ybp	no	yt				1													nv	st											1						tt	nv	F
M1	ESI53	X						1	no	yt	no	yt				1								1					nv	st	1										1	1					st	nv	F
M1	ESI54	computer						1	no	yt	no	yt				1	1			1		1							nv	st										1	1						tt	once	F
M1	ESI55	no	1	1	1				no	yt	no	yt	1			1			1	1	1								nv	tt	1		1				1										st	sv	H
M1	ESI56	computer	1	1	1				NA	yt	NA	yt				1	1			1	1	1		1					nv	tt			1	1			1										tt	sv	H
M1	ESI57	X	1						no	ybp	no	yt				1													st	st											1						tt	nv	F
M1	ESI58	paper	1						no	yt	no	no														1			nv	nv															1		NA	NA	F
M1	ESI59	paper	1						no	ybp	no	no				1													nv	once															1		NA	NA	F
M1	ESI60	paper	1						no	ybp	no	no														1			nv	nv															1		NA	NA	F
M1	ESI61	paper	1						no	ybp	no	no										1							nv	st															1		NA	NA	F
M1	ESI62	paper	1						no	yt	no	no														1			nv	st															1		NA	NA	F
M1	ESI63	paper	1						no	ybp	no	ybp														1			nv	once														1			nv	nv	F
M1	ESI64	paper	1						ybp	no	no	no														1			nv	nv															1		NA	NA	F
M1	ESI65	paper	1						ybp	NA	NA	NA														1	1		NR	NR															1		NA	NA	F
M1	ESI66	paper						1	ybp	no	no	ybp														1			nv	nv														1			nv	nv	F
M1	ESI67	X	1						no	yt	no	yt		1		1						1	1						nv	sv		1									1						tt	nv	F
M1	ESI68	computer	1						no	yt	NA	yt	1			1	1						1	1					nv	st											1	1					tt	st	F
M1	ESI69	no	1						no	yt	no	yt				1													st	st														1			nv	nv	F
M1	ESI70	computer						1	ybp	ybp	no	yt														1			nv	nv											1						tt	nv	F
M1	ESI71	computer	1					1	ybp	ybp	NA	yt														1			NR	NR											1						tt	nv	F
M1	ESI72	paper						1	no	ybp	no	ybp														1			NR	NR														1	1		NR	NR	F
M1	ESI73	paper						1	NA	ybp	NA	NA				1								1					nv	st															1		NA	NA	F
M1	ESI74	paper	1						NA	yt	NA	NA				1	1												nv	st															1		NA	NA	F
M1	ESI75	paper	1						no	yt	no	no				1													nv	st															1		NA	NA	F
M1	ESI76	paper	1						no	ybp	no	no				1							1	1					nv	st															1		NA	NA	F
M1	ESI77	paper	1						no	yt	no	no				1													st	st															1		NA	NA	F
M1	ESI78	paper	1						no	yt	no	ybp				1													once	sv		1	1	1			1		1			1					nv	nv	F
M1	ESI79	computer		1					no	ybp	no	yt														1			nv	nv	1																st	nv	H
M1	ESI80	X	1						no	yt	yt	no	1	1		1	1			1			1						sv	nvp	1	1															sv	nv	H
M1	ESI81	paper						1	no	no	no	no	1	1	1	1	1			1				1					nv	st															1		nv	nv	F
M1	ESI82	computer						1	no	ybp	no	yt														1	1		NR	NR				1							1						tt	st	NA
M1	ESI83	paper	1						ybp	NA	NA	NA														1			nv	nv															1		NA	NA	F
M1	ESI84	computer						1	no	yt	no	yt				1													nv	nv														1			st	nv	F
M1	ESI85	computer	1	1					no	yt	no	yt	1	1		1	1				1								once	sv				1							1						st	st	F
M1	ESI86	paper						1	no	ybp	no	no														1			nv	nv														1			nv	nv	F
M1	ESI87	computer						1	no	ybp	no	yt														1			nv	nv											1						tt	nv	F
M1	ESI88	computer						1	no	ybp	no	yt														1			nv	nv				1							1						tt	st	F
M1	ESI89	computer	1						NA	ybp	yt	NA										1	1						NR	NR									1		1		1				nv	sv	F
M1	ESI90	X						1	no	ybp	no	yt												1					nv	once		1															tt	once	H
M1	ESI91	X	1				1		no	ybp	yt	no														1			nv	nv	1	1		1													tt	sv	H
M1	ESI92	X	1						no	yt	no	yt				1													nv	st									1		1						sv	once	H
M1	ESI93	X	1						no	ybp	no	yt														1			nv	nv														1			nv	nv	F
M1	ESI94	paper	1						no	ybp	NA	NA		1		1	1							1					nv	st															1		nv	nv	F
M1	ESI95	paper	1						no	yt	no	no				1						1		1					nv	st															1		NA	NA	F
M1	ESI96	no						1	yt	no	no	yt				1													sv	st														1			nv	nv	F
M1	ESI97	computer	1						no	yt	no	yt				1													nv	once											1						tt	nv	F
M1	ESI98	paper						1	ybp	no	no	no														1			nv	nv														1			nv	nv	F
M1	ESI99	paper	1						NA	ybp	NA	NA				1													nv	st															1		NA	NA	F
M1	ESI100	X	1						no	ybp	no	yt														1	1		NR	NR											1						tt	nv	F
M1	ESI101	paper						1	no	ybp	no	no														1			nv	nv															1		NA	NA	F
M1	ESI102	paper	1	1					no	yt	no	no				1				1				1					once	st															1		NA	NA	F
M1	ESI103	paper	1						ybp	NA	NA	NA														1			nv	nv															1		NA	NA	F
M1	ESI104	paper	1						no	no	no	no															1		NA	NA															1		NA	NA	F
M1	ESI105	X						1	no	ybp	no	ybp		1	1	1	1			1									nv	sv											1						tt	once	F
M1	ESI106	paper	1						NA	yt	NA	NA				1													nv	st														1			nv	st	F
M1	ESI107	no	1						NA	ybp	NA	NA	1							1				1					once	st														1			NR	NR	F
M1	ESI108	paper	1						no	yt	no	no				1													nv	sv															1		NA	NA	F
M1	ESI109	paper	1						NA	ybp	NA	NA		1		1													nv	st														1			nv	nv	F
M1	ESI110	paper	1						ybp	no	no	no														1			nv	nv															1		NA	NA	F
M1	ESI111	paper	1						NA	ybp	NA	NA														1			nv	nv															1		NA	NA	F
M1	ESI112	computer	1						no	ybp	no	yt				1													nv	st											1						tt	nv	H
M1	ESI113	paper	1						yt	yt	no	no				1													nv	sv															1		NA	NA	F
M1	ESI114	paper	1						no	yt	no	yt		1		1													nv	st														1			nv	nv	F
M1	ESI115	computer	1				1		no	yt	no	yt				1													nv	st				1							1						tt	nv	F
M1	ESI116	no	1						no	yt	no	no				1				1		1							st	sv															1		NA	NA	F
M1	ESI117	no	1					1	no	yt	NA	yt				1				1									sv	sv														1			nv	once	F
M1	ESI118	computer	1						no	yt	yt	no				1													nv	once													1				tt	nv	F
M1	ESI119	paper	1						no	yt	no	no					1												nv	once															1		NA	NA	F
M1	ESI120	no	1						NA	yt	NA	yt	1	1		1	1			1		1							sv	sv											1						once	nv	F
M1	ESI121	computer	1						no	ybp	yt	no														1			NR	NR											1						tt	st	F
M1	ESI122	X	1	1					ybp	ybp	yt	no														1			NR	NR	1	1								1	1						tt	st	H
M1	ESI123	no	1					1	NA	yt	NA	NA		1			1												nv	st														1	1		NR	NR	H
M1	ESI124	paper	1						no	yt	no	no	1	1	1	1	1	1	1	1	1	1	1	1					nv	st															1		NA	NA	H
M1	ESI125	paper	1						no	yt	no	no													1				nv	st														1			nv	nv	F
M1	ESI126	paper	1				1		no	no	no	no														1			nv	nv														1			nv	NR	F
M1	ESI127	paper	1						ybp	ybp	no	ybp				1													nv	once														1			NR	NR	F
M1	ESI128	X						1	NA	NA	NA	yt	1										1						once	once	1																st	once	F
M1	ESI129	computer					1		no	yt	no	yt				1	1		1	1									nv	sv											1						st	st	NA
M1	ESI130	paper					1		no	yt	NA	yt				1	1		1	1		1							nv	tt									1								nv	sv	F
M1	ESI131	X	1						no	yt	no	yt		1			1			1									nv	st		1		1					1		1	1					tt	sv	F
M1	ESI132	X	1						NA	yt	NA	yt		1						1									nv	st		1		1							1						tt	once	F
M1	ESI133	no						1	NA	yt	NA	NA		1			1					1							nv	tt															1		NA	NA	H
M1	ESI134	X						1	NA	ybp	NA	yt				1								1					st	st											1						sv	st	H
M1	ESI135	paper	1					1	yt	yt	no	yt		1		1				1		1			1				nv	st									1	1		1	1				nv	once	F
M1	ESI136	X	1						no	yt	no	yt				1	1												once	st													1				tt	nv	H
M1	ESI137	paper	1						yt	yt	no	ybp		1															nv	once														1			nv	nv	F
M1	ESI138	paper	1						ybp	no	no	no													1				nv	once															1		NA	NA	H
M1	ESI139	no	1						no	yt	NA	NA				1				1									st	st															1		NA	NA	F
M1	ESI140	no						1	NA	yt	NA	yt	1			1						1		1					st	sv														1			nv	nv	F
M1	ESI141	no						1	no	no	no	no														1			nv	nv															1		NA	NA	H
M1	ESI142	paper	1						NA	no	NA	NA										1							nv	sv			1						1								sv	nv	F
M1	ESI143	paper	1						no	ybp	NA	NA														1			nv	nv														1			nv	nv	F
M1	ESI144	paper	1						ybp	NA	yt	NA														1			NR	NR	1																st	nv	F
M1	ESI145	paper	1						NA	yt	no	no														1			NR	NR															1		NA	NA	F
M1	ESI146	paper	1						yt	no	no	no				1													nv	st															1		NA	NA	F
E1	ESI1	no	1	1					no	yt	no	yt		1										1					nv	st										1	1	1					nv	st	F
E1	ESI2	no	1						no	yt	NA	yt		1						1				1	1				once	st										1							st	sv	F
E1	ESI3	no						1	no	yt	no	yt	1	1		1													st	tt										1							nv	tt	F
E1	ESI4	no						1	NA	yt	NA	yt				1				1		1							sv	sv													1				sv	sv	H
E1	ESI5	no						1	no	yt	no	no		1		1	1		1	1		1							nv	sv															1		NA	NA	F
E1	ESI6	no						1	yt	no	no	no		1		1	1					1							nv	st															1		NA	NA	F
E1	ESI7	no						1	no	yt	no	no	1	1		1													st	st															1		NA	NA	F
E1	ESI8	no						1	no	yt	no	no				1	1			1		1							nv	sv														1			nv	nv	F
E1	ESI9	paper						1	no	ybp	no	no		1		1	1		1			1							st	sv															1		NA	NA	H
E1	ESI10	paper	1						yt	yt	ybp	ybp		1		1				1									nv	sv														1			nvp	nvp	F
E1	ESI11	no						1	no	no	no	no				1								1					st	st										1							tt	nvp	F
E1	ESI12	computer	1			1			NA	ybp	NA	yt	1																once	nv											1						tt	nv	F
E1	ESI13	paper					1		no	no	no	yt														1			na	na												1					st	once	F
E1	ESI14	no						1	no	ybp	no	yt														1			nv	nv										1							nv	tt	F
E1	ESI15	no						1	no	ybp	no	no														1			na	na															1		NA	NA	F
E1	ESI16	paper				1			no	ybp	no	ybp														1			nv	nv														1			nv	nv	H
E1	ESI17	no						1	no	yt	yt	no		1		1				1				1					nv	sv										1							nv	tt	F
E1	ESI18	no						1	no	yt	no	yt				1													nv	st										1							nv	st	F
E1	ESI19	paper						1	no	yt	no	no				1								1					nv	sv															1		NA	NA	F
E1	ESI20	no						1	NA	yt	NA	NA		1		1						1		1					nv	st															1		NA	NA	F
E1	ESI21	no						1	NA	yt	NA	yt	1	1		1													tt	tt	1			1								1					sv	sv	H
E1	ESI22	no	1					1	no	ybp	no	ybp														1			na	na														1			NR	NR	F
E1	ESI23	paper						1	no	ybp	no	no														1			nv	nv															1		NA	NA	F
E1	ESI24	no						1	yt	no	no	no				1													nv	sv															1		NA	NA	H
E1	ESI25	X						1	ybp	no	no	no														1			nv	nv															1		NA	NA	F
E1	ESI26	no	1						no	ybp	no	yt		1		1	1							1					nv	st										1							nv	sv	F
E1	ESI27	no						1	NA	ybp	NA	ybp		1		1				1									nv	st										1							nv	once	F
E1	ESI28	no						1	no	yt	no	yt								1									nv	st										1							nv	nv	H
E1	ESI29	no						1	no	ybp	no	yt				1								1					nv	st										1		1					nv	sv	F
E1	ESI30	no						1	NA	NA	NA	yt														1			nv	nv		1								1		1					once	nvp	H
E1	ESI31	no						1	no	ybp	no	yt														1			nv	nv													1				nv	st	F
E1	ESI32	paper						1	no	ybp	no	no													1				nv	once															1		NA	NA	H
E1	ESI33	no						1	no	no	NA	yt															1		NA	NA										1							nvp	nvp	NA
E1	ESI34	X						1	no	no	no	yt				1						1		1					nv	sv										1	1						tt	tt	F
E1	ESI35	X	1			1			no	yt	no	yt				1													st	st													1				sv	once	F
E1	ESI36	paper	1						no	no	no	no														1			nv	nv															1		NA	NA	F
E1	ESI37	no	1						no	yt	no	no		1		1								1					nv	st															1		NA	NA	F
E1	ESI38	no	1						no	yt	no	yt														1			nv	nv														1			nv	nv	F
E1	ESI39	no						1	no	yt	no	yt				1													st	st										1		1					tt	nv	F
E1	ESI40	no						1	no	yt	yt	no		1						1									st	once														1			nv	nv	F
E1	ESI41	no						1	no	yt	no	yt														1			nv	nv														1			nv	nv	F
E1	ESI42	no						1	NA	ybp	NA	ybp		1		1	1					1							nv	tt														1	1		NR	NR	F
E1	ESI43	no						1	no	yt	yt	no		1		1				1	1	1							nv	sv									1	1							nv	sv	F
E1	ESI44	paper						1	yt	no	no	no		1			1			1	1	1							nv	st														1	1		NA	NA	F
E1	ESI45	no	1						no	yt	no	no	1	1			1				1	1							sv	once															1		NA	NA	F
E1	ESI46	no						1	no	no	no	no															1		NA	NA															1		NA	NA	H
E1	ESI47	no						1	no	yt	no	yt		1		1													st	st											1	1					NR	NR	F
E1	ESI48	no						1	no	yt	no	ybp													1				st	st														1			nv	nv	F
E1	ESI49	no						1	no	yt	no	yt				1						1		1					nv	sv										1							nv	sv	F
E1	ESI50	no						1	no	ybp	no	ybp														1			nv	nv														1			nv	nv	F
E1	ESI51	no						1	NA	ybp	NA	ybp				1													nv	once														1			nv	nv	F
E1	ESI52	no						1	no	no	no	no				1													nv	once														1			nv	nv	F
E1	ESI53	no						1	ybp	NA	NA	NA					1									1			nv	nv															1		NA	NA	F
E1	ESI54	paper						1	NA	NA	NA	ybp														1			nv	nv														1			nv	nv	F
E1	ESI55	paper	1						ybp	NA	NA	NA					1												nv	st	NA	NA	NA	NA	NA	NA	NA	NA	NA	NA	NA	NA	NA	NA	NA	NA	NA	NA	F
E1	ESI56	no	1						no	yt	yt	no	1				1												once	once											1						st	nv	F
E1	ESI57	no						1	no	ybp	no	no		1		1								1					sv	sv															1		NA	NA	H
E1	ESI58	no						1	no	yt	no	no		1		1				1		1							nv	sv														1			NR	NR	F
M2	ESI1	paper	1						yt	no	yt	no				1													st	st														1			once	once	F
M2	ESI2	no	1						yt	no	no	no				1	1			1									st	sv															1		NA	NA	F
M2	ESI3	no						1	ybp	no	yt	no														1			NR	NR		1							1	1							st	sv	F
M2	ESI4	computer	1				1		no	ybp	no	yt														1			nv	nv											1						tt	nv	F
M2	ESI5	computer	1				1		no	ybp	no	yt														1			nv	nv											1						tt	nv	F
M2	ESI6	computer	1				1		no	yt	no	yt				1	1												nv	st				1							1						tt	st	F
M2	ESI7	computer					1		NA	yt	NA	yt				1													nv	st													1				tt	nv	F
M2	ESI8	computer	1	1					no	ybp	no	yt				1													once	once				1													sv	nv	F
M2	ESI9	computer						1	ybp	no	no	yt				1													nv	once							1										once	nv	F
M2	ESI10	paper	1						no	yt	no	no					1								1				nv	st															1		NA	NA	F
M2	ESI11	paper	1						no	yt	no	ybp														1			nv	nv															1		NA	NA	F
M2	ESI12	no	1						no	yt	no	ybp		1		1	1												nv	tt														1			NR	NR	F
M2	ESI13	computer	1						yt	NA	NA	yt					1			1									once	st											1						tt	nv	F
M2	ESI14	computer					1		no	yt	no	yt													1				once	nv											1						tt	nv	F
M2	ESI15	paper	1						NA	yt	NA	NA		1		1	1												once	sv														1			nv	nv	F
M2	ESI16	no	1						yt	yt	ybp	no				1								1					sv	tt			1	1						1							st	NR	F
M2	ESI17	no						1	NA	yt	NA	NA				1	1							1					nv	sv															1		NA	NA	F
M2	ESI18	paper	1						yt	no	no	no				1													nv	st															1		NA	NA	F
M2	ESI19	no						1	no	yt	no	ybp				1				1		1							nv	st														1			NR	NR	F
M2	ESI20	paper	1						yt	no	no	no				1	1												nv	st															1		nv	nv	F
M2	ESI21	computer	1						yt	NA	NA	yt													1				nv	nv				1							1						tt	st	F
M2	ESI22	computer					1		NA	ybp	NA	yt														1			nv	nv											1						tt	nv	F
M2	ESI23	paper	1						no	yt	yt	NA		1		1	1			1									once	sv		1	1	1			1										nv	st	F
M2	ESI24	no	1	1					NA	yt	NA	yt													1				idk	nv	1	1															sv	st	F
M2	ESI25	computer	1						NA	yt	yt	NA				1	1												nv	st											1						tt	nv	F
M2	ESI26	paper					1		no	yt	no	no													1				nv	nv															1		NA	NA	H
M2	ESI27	computer						1	ybp	NA	yt	ybp														1			nv	nv	1																tt	nv	H
M2	ESI28	computer						1	no	yt	no	yt				1	1			1				1					nv	sv													1				nv	sv	F
M2	ESI29	no						1	ybp	ybp	no	yt		1															nv	st										1							nv	sv	H
M2	ESI30	no	1						NA	ybp	NA	yt		1			1												nv	once															1		NA	NA	F
M2	ESI31	computer	1						NA	yt	NA	yt				1													nv	st				1							1						tt	once	F
M2	ESI32	paper	1						NA	yt	NA	NA				1	1												nv	st														1			nv	nv	F
M2	ESI33	no	na	na	na	na	na	na	no	yt	no	yt					1					1		1					sv	sv														1			nv	nv	H
M2	ESI34	computer	1				1		no	yt	NA	yt		1		1	1			1		1		1					st	sv											1		1				tt	once	F
M2	ESI35	computer						1	no	yt	no	yt				1	1			1		1		1					sv	sv					1						1						sv	st	H
M2	ESI36	no	1						yt	yt	no	yt				1						1							nv	sv			1				1		1	1							nv	nv	F
M2	ESI37	computer					1		no	yt	NA	yt				1													nv	st													1				tt	nv	F
M2	ESI38	computer	1						no	yt	no	yt	1			1													st	st	1										1						tt	once	F
M2	ESI39	computer	1						no	yt	ybp	yt	1			1	1			1									st	st	1			1							1						tt	once	F
M2	ESI40	computer						1	no	yt	no	yt		1		1	1												st	st		1		1							1						sv	st	F
M2	ESI41	paper	1						no	yt	no	no													1				nv	st															1		NA	NA	F
M2	ESI42	paper	1						no	yt	no	no				1	1					1							nv	st															1		NA	NA	F
M2	ESI43	paper	1						no	no	no	no														1	1		NA	NA															1		NA	NA	F
M2	ESI44	paper	1	1	1				no	yt	no	no		1		1	1												st	st															1		NA	NA	F
M2	ESI45	computer	1				1		no	yt	no	yt				1	1					1							nv	sv				1							1						tt	once	F
M2	ESI46	computer	1				1		NA	yt	NA	yt				1	1					1							sv	sv											1						tt	nv	F
M2	ESI47	paper					1		ybp	ybp	no	no														1			nv	nv															1		NA	NA	F
M2	ESI48	computer	1						no	yt	no	yt				1	1												sv	sv											1						st	st	F
M2	ESI49	paper	1	1					no	ybp	no	no	1										1						once	nv	1																once	nv	F
M2	ESI50	computer	1	1					no	yt	no	yt				1	1					1							nv	sv											1						sv	nv	F
M2	ESI51	computer						1	no	yt	no	yt				1						1							nv	st											1						tt	nv	F
M2	ESI52	paper	1						no	yt	no	no													1				nv	st															1		NA	NA	F
M2	ESI53	paper	1						no	yt	no	no				1													st	nv															1		NA	NA	F
M2	ESI54	paper					1		no	yt	ybp	no					1												nv	once														1			nv	nv	F
M2	ESI55	no	na	na	na	na	na	na	no	yt	no	no					1					1		1					sv	sv															1		NA	NA	H
M2	ESI56	computer					1		no	yt	NA	yt		1		1	1					1		1					nv	st		1	1	1			1										st	sv	F
M2	ESI57	no	1						ybp	no	no	yt														1			nv	nv				1													nv	st	H
M2	ESI58	no						1	no	yt	no	ybp				1								1					nv	st															1		NA	NA	F
M2	ESI59	no						1	no	yt	no	yt		1			1								1				nv	st		1											1				nv	sv	F
M2	ESI60	computer						1	no	yt	no	yt				1	1			1					1				nv	st		1	1														sv	sv	F
M2	ESI61	paper	1				1		no	yt	NA	NA		1			1					1							nv	sv															1		NA	NA	F
M2	ESI62	computer	1						no	ybp	ybp	yt														1			nv	nv		1		1													nv	once	H
M2	ESI63	computer	1						yt	NA	NA	yt				1	1												once	once										1	1						st	st	F
M2	ESI64	computer						1	no	yt	yt	no		1		1	1												nv	sv		1		1					1								sv	sv	F
M2	ESI65	paper						1	no	yt	no	yt														1			nv	nv		1															nv	sv	F
M2	ESI66	paper	1						NA	NA	NA	yt					1												once	nv		1															nv	nv	F
M2	ESI67	computer	1						NA	yt	NA	yt		1		1				1									nv	tt			1				1										nv	tt	F
M2	ESI68	no	1						no	yt	no	yt		1		1	1		1			1		1					nv	sv										1							nv	tt	F
M2	ESI69	computer	1						NA	yt	yt	NA				1	1												st	once														1			once	nv	H
M2	ESI70	computer	1	1					no	yt	no	yt				1	1							1					st	st	1																tt	nv	F
M2	ESI71	paper	1					1	NA	yt	NA	NA	1	1		1	1			1		1							once	tt															1		NA	NA	F
M2	ESI72	paper	1						yt	yt	no	ybp	1	1	1	1	1			1	1			1					st	nvp															1		NA	NA	F
M2	ESI73	paper	1						yt	no	no	no				1	1					1		1					nv	st															1		NA	NA	F
M2	ESI74	no	1						yt	NA	NA	yt				1													nv	once				1					1								st	tt	F
M2	ESI75	computer	1						yt	no	no	yt	1			1							1						st	st	1										1						tt	st	F
M2	ESI76	no						1	no	yt	no	no		1															nv	st															1		NA	NA	F
M2	ESI77	no	1						no	yt	no	no		1								1							nv	sv															1		NA	NA	F
M2	ESI78	computer	1						NA	NA	NA	yt				1	1												nv	st													1				tt	nv	F
M2	ESI79	computer	1						NA	yt	NA	yt				1													nv	once													1				tt	nv	F
M2	ESI80	no	1						yt	NA	yt	no														1			nv	nv		1		1	1				1								once	tt	H
M2	ESI81	no						1	no	yt	no	yt		1		1	1		1			1							nv	tt															1		NA	NA	H
M2	ESI82	no	1	1					no	yt	no	no		1		1	1			1		1							nv	sv															1		NA	NA	H
M2	ESI83	paper	1						NA	yt	NA	NA				1	1												nv	st															1		NA	NA	F
M2	ESI84	computer	1						yt	NA	yt	NA				1													once	once											1						st	nv	F
M2	ESI85	computer						1	yt	NA	no	yt				1	1			1									st	st				1							1						tt	nv	F
M2	ESI86	paper	1						no	no	no	no														1	1		NA	NA															1		NA	NA	F
M2	ESI87	paper	1						ybp	no	no	no	NA	NA	NA	NA	NA	NA	NA	NA	NA	NA	NA	NA	NA	NA	NA	NA	nv	nv															1		NA	NA	H
M2	ESI88	paper	1						yt	no	no	ybp													1				nv	st															1		NA	NA	F
M2	ESI89	paper	1						no	ybp	ybp	no														1			NR	NR															1		NA	NA	H
M2	ESI90	paper						1	yt	yt	no	yt														1			nv	nv														1			nv	nv	H
M2	ESI91	paper						1	no	yt	no	ybp		1		1													nv	sv														1			NR	NR	F
M2	ESI92	paper	1	1	1				no	yt	yt	NA				1	1			1				1					nv	tt		1	1	1		1	1		1	1							st	sv	F
M2	ESI93	computer	1						no	ybp	yt	no														1			nv	nv				1													tt	nv	F
M2	ESI94	paper	1						no	ybp	no	ybp					1												nv	st														1			nv	nv	F
M2	ESI95	paper						1	ybp	no	no	no														1			nv	nv															1		NA	NA	F
M2	ESI96	paper	1						yt	NA	NA	NA													1				nv	st															1		NA	NA	F
M2	ESI97	paper	1	1					no	yt	no	no		1		1	1												st	once															1		NA	NA	F
M2	ESI98	no	1						no	yt	no	no					1												nv	st														1			NR	NR	F
M2	ESI99	computer	1						no	yt	yt	no				1	1												nv	st				1							1						tt	once	F
M2	ESI100	computer	1						no	yt	yt	no				1													nv	st				1							1						tt	st	F
M2	ESI101	paper	1						yt	no	no	no				1													nv	once														1			NR	NR	F
M2	ESI102	paper	1						yt	yt	no	no				1	1												nv	st														1			NR	NR	F
M2	ESI103	computer	1						ybp	ybp	no	yt				1							1						nv	st											1						tt	nv	F
M2	ESI104	no					1		no	yt	no	no				1						1							nv	tt														1			nv	nv	F
M2	ESI105	paper						1	no	yt	no	no					1						1	1					once	st															1		NA	NA	F
M2	ESI106	computer	1						no	yt	yt	no				1	1			1									once	once										1	1	1					tt	nv	F
M2	ESI107	computer	1						ybp	ybp	yt	no								1		1	1	1					once	st			1	1							1						tt	st	F
M2	ESI108	paper	1				1		no	yt	no	no					1												once	nv														1			NR	NR	F
M2	ESI109	paper						1	ybp	no	no	no														1			nv	nv															1		NA	NA	F
M2	ESI110	paper	1						ybp	no	no	no															1		NA	NA															1		NA	NA	F
M2	ESI111	paper	1						no	no	no	no															1		NA	NA															1		NA	NA	F
M2	ESI112	paper					1		ybp	no	no	no														1			nv	nv															1		NA	NA	F
M2	ESI113	no	1	1					NA	yt	NA	NA		1										1					st	st															1		NA	NA	F
M2	ESI114	paper	1						ybp	no	no	no														1			nv	nv															1		NA	NA	F
M2	ESI115	paper	1						ybp	no	no	no														1			nv	nv															1		NA	NA	F
M2	ESI116	paper	1						no	yt	no	no					1												nv	st															1		NA	NA	F
M2	ESI117	paper	1						no	yt	no	no					1												nv	st															1		NA	NA	F
M2	ESI118	computer	1						no	ybp	NA	ybp														1			nv	nv				1							1						sv	nv	F
M2	ESI119	paper	1						no	yt	no	ybp		1		1	1							1					st	st														1			nv	nv	F
M2	ESI120	paper						1	ybp	NA	NA	NA														1			nv	nv														1			nv	nv	F
M2	ESI121	paper						1	NA	ybp	NA	ybp														1			nv	nv														1			nv	nv	F
M2	ESI122	computer	1						ybp	ybp	NA	yt														1	1		NR	NR	1	1		1							1						tt	sv	F
M2	ESI123	computer	1	1					no	ybp	no	yt														1			nv	nv	1			1													tt	nv	F
C2	ESI1	X	1						NA	yt	yt	no		1		1				1		1		1					once	tt										1	1	1					tt	once	F
C2	ESI2	X	1						NA	NA	NA	ybp				1						1							st	st							1		1	1							sv	sv	H
C2	ESI3	paper						1	yt	yt	no	no				1				1		1		1					nv	sv														1			nv	nv	F
C2	ESI4	no	1						no	yt	no	yt				1													nv	st													1				nv	tt	F
C2	ESI5	paper						1	no	yt	NA	NA				1						1							nv	once															1		NA	NA	H
C2	ESI6	computer						1	NA	yt	no	yt														1			idk	nv											1						nv	nv	F
C2	ESI7	computer						1	NA	yt	NA	yt				1													nv	st											1						st	nv	F
C2	ESI8	no					1		NA	yt	NA	yt				1													nv	st											1						sv	nv	F
C2	ESI9	no					1		no	yt	no	yt				1	1			1									nv	st											1						sv	nv	F
C2	ESI10	paper						1	no	ybp	no	no														1			nv	st														1	1		NA	NA	F
C2	ESI11	computer					1		no	ybp	no	yt														1			nv	nv											1						tt	nv	F
C2	ESI12	computer						1	no	ybp	no	yt					1												nv	once											1						tt	nv	F
C2	ESI13	computer						1	NA	yt	no	yt				1													nv	st										1	1	1					sv	st	F
C2	ESI14	computer						1	no	yt	no	yt				1	1					1	1						nv	sv									1			1					tt	sv	H
C2	ESI15	X	1				1		NA	yt	NA	yt				1				1		1		1					once	st											1						tt	nv	F
C2	ESI16	paper	1						no	yt	no	no				1								1					once	sv															1		NA	NA	F
C2	ESI17	computer		1					NA	ybp	NA	yt				1				1				1	1				once	st											1						tt	nv	F
C2	ESI18	computer	1						no	yt	no	yt				1													nv	sv											1						tt	once	F
C2	ESI19	computer	1						no	yt	no	yt				1													nv	st											1						tt	nv	F
C2	ESI20	computer						1	NA	yt	NA	yt		1		1				1									nv	sv											1						tt	nv	F
C2	ESI21	paper						1	no	yt	no	no		1		1				1									nv	st															1		NA	NA	F
C2	ESI22	computer	1	1					no	ybp	no	yt	1																st	once											1						tt	nv	H
C2	ESI23	paper						1	no	ybp	no	no		1															nv	once															1		NA	NA	F
C2	ESI24	computer						1	ybp	no	no	yt														1			nv	nv											1						tt	nv	F
C2	ESI25	paper						1	no	ybp	no	no														1			nv	nv															1		NA	NA	F
C2	ESI26	paper						1	no	ybp	no	no														1			nv	nv															1		NA	NA	F
C2	ESI27	computer	1						no	yt	no	yt				1													nv	sv											1						tt	nv	F
C2	ESI28	X	1						no	ybp	no	yt														1			nv	nv											1	1					tt	nv	F
C2	ESI29	paper	1						no	ybp	no	no														1			nv	nv															1		NA	NA	F
C2	ESI30	paper	1						no	ybp	no	no								1									nv	once															1		NA	NA	F
C2	ESI31	paper	1						no	ybp	no	no				1	1												nv	once															1		NA	NA	F
C2	ESI32	computer						1	no	yt	no	yt				1	1			1				1					nv	st													1				tt	nv	F
C2	ESI33	computer						1	NA	ybp	NA	yt				1				1				1					nv	st											1						tt	nv	F
C2	ESI34	paper	1						no	yt	no	no				1	1			1				1					nv	tt															1		NA	NA	F
C2	ESI35	computer						1	NA	yt	NA	yt				1													nv	st											1						tt	nv	F
C2	ESI36	computer	1						NA	yt	NA	yt													1				nv	once											1						tt	nv	F
C2	ESI37	computer	1						no	yt	no	yt				1	1			1		1							nv	sv											1						tt	nv	F
C2	ESI38	computer						1	no	yt	NA	yt					1												nv	once										1	1	1					tt	once	F
C2	ESI39	X	1	1					no	yt	yt	no	1																once	nv											1						tt	nv	F
C2	ESI40	computer	1						no	yt	no	yt				1				1				1					nv	st											1						tt	nv	F
C2	ESI41	computer						1	no	yt	no	yt				1								1					nv	st											1						nv	nv	F
C2	ESI42	paper						1	no	yt	NA	NA		1										1					nv	once															1		NA	NA	F
C2	ESI43	computer	1						yt	yt	yt	NA				1								1					nv	once											1	1					tt	nv	F
C2	ESI44	computer	1						no	ybp	no	yt				1													nv	st											1						tt	nv	H
C2	ESI45	X	1						NA	NA	NA	ybp	1																nv	nv										1		1					sv	nv	F
C2	ESI46	computer	1						no	yt	yt	no					1												nv	st											1						tt	nv	F
C2	ESI47	computer	1						yt	yt	no	yt				1				1									nv	st											1						tt	nv	F
C2	ESI48	no	1						no	yt	no	no				1													nv	st															1		NA	NA	F
C2	ESI49	computer	1	1					NA	ybp	NA	yt	1																once	nv	1																tt	once	F
C2	ESI50	computer	1	1					ybp	ybp	no	no		1		1				1				1					nv	sv															1		NA	NA	H
C2	ESI51	computer						1	NA	yt	NA	yt				1													nv	once											1						tt	nv	H
C2	ESI52	paper	1						NA	yt	NA	NA	1			1								1					nv	st														1			nv	nv	F
C2	ESI53	paper					1		ybp	no	no	no														1			nv	nv															1		NA	NA	F
C2	ESI54	paper						1	no	yt	NA	NA													1				nv	nv													1				nv	nv	F
C2	ESI55	computer						1	no	ybp	no	yt	1																once	nv											1						tt	nv	F
C2	ESI56	paper						1	NA	ybp	NA	NA														1			nv	nv															1		NA	NA	F
C2	ESI57	computer						1	no	ybp	no	yt												1					nv	once											1						tt	nv	F
C2	ESI58	computer						1	no	ybp	no	yt												1					nv	once											1						tt	nv	F
C2	ESI59	computer	1						yt	no	no	yt													1				nv	st											1		1				tt	st	H
C2	ESI60	computer	1						no	ybp	yt	no				1													nv	st											1						nv	nv	F
C2	ESI61	computer	1						no	ybp	no	yt	1			1													once	st											1						tt	nv	F
C2	ESI62	computer	1						no	ybp	no	yt	1			1													st	st											1						tt	nv	F
C2	ESI63	paper	1						no	ybp	no	no				1													nv	st															1		NA	NA	F
C2	ESI64	computer	1						NA	ybp	NA	yt	1			1													once	st											1						once	nv	F
C2	ESI65	computer	1	1					no	ybp	NA	yt	1			1													st	st											1						st	nv	F
C2	ESI66	computer					1		no	yt	NA	yt				1								1					nv	st											1						tt	nv	F
C2	ESI67	paper					1		NA	yt	NA	NA				1													nv	st															1		NA	NA	F
C2	ESI68	computer					1		no	yt	no	yt		1		1			1	1		1							nv	sv											1						tt	once	F
C2	ESI69	computer						1	ybp	NA	NA	yt														1			nv	nv													1				tt	nv	F
C2	ESI70	paper						1	ybp	no	no	no														1			nv	nv															1		NA	NA	F
C2	ESI71	computer						1	no	yt	NA	yt				1				1					1				nv	st											1						st	nv	F
C2	ESI72	paper						1	no	yt	NA	NA				1									1				nv	st														1			NR	NR	F
C2	ESI73	paper						1	no	yt	no	no		1		1				1				1					once	sv															1		NA	NA	F
C2	ESI74	computer	1						NA	yt	NA	yt		1		1								1					nv	st											1	1					tt	st	F
C2	ESI75	computer	1						no	yt	yt	NA	1			1	1			1	1	1	1						nv	sv											1	1					tt	st	H
C2	ESI76	computer	1						yt	yt	no	yt				1				1									nv	st		1	1				1			1							nv	sv	F
C2	ESI77	computer	1						no	yt	no	yt	1			1	1					1							nv	tt				1							1						st	once	F
C2	ESI78	X	1	1					NA	yt	yt	yt				1	1			1		1		1					st	st	1	1		1					1	1	1	1					st	st	H
C2	ESI79	paper	1						NA	yt	NA	NA				1				1									once	sv															1		NA	NA	F
C2	ESI80	computer						1	no	yt	no	yt				1								1					nv	st											1						tt	once	F
C2	ESI81	computer	1						NA	yt	NA	yt				1							1	1					st	st													1				tt	nv	F
C2	ESI82	paper						1	NA	yt	NA	NA				1						1							nv	st															1		NA	NA	H
C2	ESI83	paper	1						NA	yt	NA	NA				1							1						nv	st															1		NA	NA	H
C2	ESI84	no						1	NA	yt	NA	NA				1						1							nv	tt															1		NA	NA	H
C2	ESI85	computer						1	no	yt	no	yt				1	1												once	st	1	1		1						1	1	1					tt	st	H
C2	ESI86	computer	1						no	yt	no	yt				1													st	st											1						tt	nv	F
C2	ESI87	computer	1				1		NA	yt	NA	yt				1													nv	st											1						tt	nv	F
C2	ESI88	computer	1				1		no	yt	no	yt				1													nv	st											1						tt	nv	F
C2	ESI89	paper	1						NA	yt	NA	NA		1		1								1					st	st															1		NA	NA	F
C2	ESI90	computer	1						no	yt	no	yt	1	1		1	1			1	1	1			1				st	sv											1						tt	nv	H
C2	ESI91	computer	1						yt	NA	NA	yt				1							1						nv	st											1						tt	nv	F
C2	ESI92	paper	1	1					no	yt	no	ybp	1				1			1									sv	st														1			st	nv	F
C2	ESI93	computer						1	NA	ybp	yt	NA														1			nv	nv											1						nv	nv	F
C2	ESI94	computer	1						NA	yt	NA	yt				1				1									nv	st											1						tt	nv	F
C2	ESI95	computer	1						no	ybp	no	yt				1													nv	st										1	1	1					tt	sv	F
C2	ESI96	computer						1	no	ybp	no	yt				1						1							nv	st											1						nv	nv	F
C2	ESI97	computer						1	NA	yt	NA	yt				1	1												once	once											1						tt	nv	F
C2	ESI98	paper	1	1					no	yt	no	ybp	1											1					once	once														1			nv	nv	F
C2	ESI99	paper						1	no	ybp	no	no	1																once	once															1		NA	NA	F
C2	ESI100	computer						1	no	yt	yt	no				1													nv	tt											1						tt	nv	F
C2	ESI101	no						1	ybp	ybp	no	no														1			nv	nv															1		NA	NA	H
C2	ESI102	computer	1						NA	yt	NA	yt	1											1					st	st										1			1				tt	nv	F
C2	ESI103	computer	1						no	yt	NA	yt											1	1					nv	st										1	1						tt	nv	F
C2	ESI104	paper						1	no	no	no	no														1			nv	nv														1			nv	nv	F
C2	ESI105	computer	1						no	ybp	no	yt				1													nv	st											1						tt	nv	F
C2	ESI106	paper	1	1					NA	NA	NA	NA															1		NA	NA															1		NA	NA	H
C2	ESI107	paper					1		NA	yt	NA	NA				1	1												nv	st														1			NR	NR	F
C2	ESI108	paper	1						NA	yt	NA	NA														1			NR	NR															1		NA	NA	F
C2	ESI109	paper	1						yt	yt	no	no				1	1			1		1		1					nv	sv															1		NA	NA	F
C2	ESI110	paper	1						no	yt	ybp	no				1								1					once	st														1			NR	NR	F
C2	ESI111	paper						1	no	yt	NA	NA		1		1													nv	st															1		nv	nv	F
C2	ESI112	computer	1						no	ybp	no	yt														1			nv	nv											1						tt	nv	F
C2	ESI113	paper						1	NA	ybp	no	no														1			nv	nv															1		NA	NA	F
C2	ESI114	paper	1						NA	ybp	NA	NA								1									nv	once															1		NA	NA	F
C2	ESI115	computer	1						NA	NA	NA	yt														1			nv	nv											1						nv	nv	F
C2	ESI116	paper	1						no	ybp	no	yt														1			NR	NR														1			NR	NR	F
C2	ESI117	computer	1						yt	yt	NA	yt				1	1			1				1					tt	tt											1						tt	nv	F
C2	ESI118	paper	1						ybp	NA	NA	NA														1			nv	nv														1			nv	nv	F
C2	ESI119	paper	na	na	na	na	na	na	NA	NA	NA	NA				1							1	1					once	once															1		NA	NA	F
C2	ESI120	computer	1						no	ybp	no	yt														1			nv	nv													1				tt	nv	F
C2	ESI121	paper						1	no	ybp	no	no														1			nv	nv															1		NA	NA	F
C2	ESI122	computer	1						no	ybp	no	yt														1			nv	nv											1						tt	nv	F
C2	ESI123	paper						1	no	ybp	no	no														1		1	NR	NR	NA	NA	NA	NA	NA	NA	NA	NA	NA	NA	NA	NA	NA	NA	NA	NA	NA	NA	F
C2	ESI124	computer						1	no	ybp	no	yt													1				nv	once											1						tt	nv	F
C2	ESI125	computer						1	no	ybp	no	yt														1			nv	nv											1						tt	nv	F
C2	ESI126	paper					1		no	no	no	no														1			nv	nv															1		NA	NA	H
C2	ESI127	paper						1	no	ybp	no	no		1		1				1		1		1					nv	st															1		NA	NA	F
HUS3	ESI1	paper					1		no	yt	no	no				1													nv	st															1		NA	NA	F
HUS3	ESI2	computer						1	NA	NA	NA	yt								1									st	st											1						tt	nv	F
HUS3	ESI3	X	1						ybp	no	yt	no														1			nv	nv											1						tt	nv	F
HUS3	ESI4	computer	1						NA	yt	NA	yt				1													st	sv											1						tt	nv	F
HUS3	ESI5	computer	1						no	yt	no	yt				1													nv	st													1				tt	nv	F
HUS3	ESI6	paper	1					1	no	yt	no	no				1				1									st	st															1		NA	NA	F
HUS3	ESI7	X	1						no	yt	NA	yt				1													nv	st											1						tt	nv	F
HUS3	ESI8	X	1						no	yt	NA	yt				1													nv	st											1						tt	nv	F
HUS3	ESI9	paper	1						yt	yt	NA	NA				1								1					nv	st															1		NA	NA	F
HUS3	ESI10	computer	1						no	yt	no	yt	1				1												st	once											1						tt	nv	F
HUS3	ESI11	computer	1						no	yt	no	yt				1	1												st	st											1						tt	nv	F
HUS3	ESI12	computer	1						no	yt	no	yt	1	1		1								1					st	st											1						tt	once	F
HUS3	ESI13	paper						1	no	yt	no	no														1			nv	nv															1		NA	NA	F
HUS3	ESI14	computer	1						no	ybp	no	yt				1													nv	once													1				tt	nv	F
HUS3	ESI15	paper						1	ybp	no	no	no														1			nv	nv															1		NA	NA	H
HUS3	ESI16	computer	1						no	ybp	no	yt														1			nv	nv													1				tt	nv	F
HUS3	ESI17	paper						1	ybp	no	no	no														1			nv	nv															1		nv	nv	F
HUS3	ESI18	computer						1	no	ybp	no	yt														1			nv	nv											1						tt	nv	F
HUS3	ESI19	paper	1	1					NA	yt	NA	NA	1	1								1							st	st	1	1															nv	nv	H
HUS3	ESI20	computer	1						NA	ybp	NA	yt														1			nv	nv													1				tt	nv	H
HUS3	ESI21	paper	1						NA	NA	NA	NA				1													na	st	NA	NA	NA	NA	NA	NA	NA	NA	NA	NA	NA	NA	NA	NA	NA	NA	NR	NR	F
HUS3	ESI22	computer	1						no	yt	yt	no				1	1							1					nv	st											1						tt	nv	F
HUS3	ESI23	paper	1						ybp	NA	NA	NA												1					na	once														1			nv	nv	H
HUS3	ESI24	computer	1						no	ybp	no	yt														1			nv	nv											1						tt	nv	F
HUS3	ESI25	X	1						no	yt	no	yt				1	1					1							nv	st											1						tt	nv	F
HUS3	ESI26	paper	1						no	ybp	no	no														1			NR	NR															1		NA	NA	F
HUS3	ESI27	paper						1	NA	NA	NA	NA														1	1		NA	NA															1		NA	NA	F
HUS3	ESI28	paper	1						no	yt	no	no				1													nv	st															1		NA	NA	F
HUS3	ESI29	paper						1	ybp	ybp	ybp	ybp														1			NR	NR	NA	NA	NA	NA	NA	NA	NA	NA	NA	NA	NA	NA	NA	NA	NA	NA	NR	NR	NA
HUS3	ESI30	paper	1						ybp	NA	NA	NA	NA	NA	NA	NA	NA	NA	NA	NA	NA	NA	NA	NA	NA	NA	NA	NA	NR	NR															1		NA	NA	F
HUS3	ESI31	paper	1						no	no	no	no															1		NA	NA	NA	NA	NA	NA	NA	NA	NA	NA	NA	NA	NA	NA	NA	NA	NA	NA	nv	NR	H
HUS3	ESI32	paper	1						NA	ybp	NA	NA				1													st	st															1		NA	NA	F
HUS3	ESI33	paper	1						NA	yt	NA	NA				1													st	nvp														1			nvp	nv	F
HUS3	ESI34	paper	1						no	yt	no	no														1			nv	nv														1			NA	NA	F
HUS3	ESI35	computer	1				1		no	yt	no	yt					1			1		1		1					nv	sv											1						tt	nv	F
HUS3	ESI36	paper						1	NA	yt	NA	ybp														1			nv	nv														1			nv	nv	F
HUS3	ESI37	paper	1						no	yt	no	no	1																st	st															1		NA	NA	H
HUS3	ESI38	paper	1						ybp	no	no	no				1													nv	once															1		NA	NA	F
HUS3	ESI39	paper	1	1					no	yt	no	no	1			1	1		1	1				1					st	st														1			NR	NR	H
HUS3	ESI40	computer	1						no	yt	no	yt				1	1		1	1	1	1							NR	NR	NA	NA	NA	NA	NA	NA	NA	NA	NA	NA	NA	NA	NA	NA	NA	NA	NR	nvp	H
HUS3	ESI41	computer						1	no	no	no	yt			1	1								1					st	sv											1						tt	tt	F
HUS3	ESI42	computer	1						yt	yt	no	yt	1																nvp	nvp		1															nvp	nvp	H
HUS3	ESI43	paper						1	ybp	no	no	no														1			NR	NR															1		NA	NA	F
HUS3	ESI44	paper						1	ybp	no	no	no														1			NR	NR	NA	NA	NA	NA	NA	NA	NA	NA	NA	NA	NA	NA	NA	NA	NA	NA	NR	NR	F
HUS3	ESI45	computer	1						no	yt	no	yt														1			NR	NR	NA	NA	NA	NA	NA	NA	NA	NA	NA	NA	NA	NA	NA	NA	NA	NA	tt	nv	H
HUS3	ESI46	paper	1						no	yt	no	no	1			1				1		1		1					once	sv															1		nv	nv	F
HUS3	ESI47	paper	1						no	yt	no	no		1		1													nv	st															1		NA	NA	F
HUS3	ESI48	computer	1				1		yt	NA	NA	yt				1				1	1								st	nv											1						sv	st	F
HUS3	ESI49	paper	1				1		no	yt	no	no				1													nv	st															1		NA	NA	F
HUS3	ESI50	paper	1						NA	ybp	NA	NA														1			nv	st															1		NA	NA	F
HUS3	ESI51	computer	1						NA	NA	NA	yt												1					nv	nv											1						tt	nv	F
HUS3	ESI52	computer	1						no	ybp	no	yt	NA	NA	NA	NA	NA	NA	NA	NA	NA	NA	NA	NA	NA	NA	NA	NA	nv	nv	NA	NA	NA	NA	NA	NA	NA	NA	NA	NA	NA	NA	NA	NA	NA	NA	tt	nv	F
HUS3	ESI53	computer	1						NA	yt	NA	yt	1			1													nv	once													1				tt	nv	F
HUS3	ESI54	paper	1						yt	no	no	yt				1													nv	st													1				tt	nv	F
HUS3	ESI55	paper	na	na	na	na	na	na	no	yt	yt	NA				1													st	idk	NA	NA	NA	NA	NA	NA	NA	NA	NA	NA	NA	NA	NA	NA	NA	NA	NR	NR	F
HUS3	ESI56	computer						1	no	yt	no	yt				1				1									nv	st											1						tt	nv	F
HUS3	ESI57	X	1						NA	yt	yt	NA		1											1				nv	st											1						once	nv	H
HUS3	ESI58	computer	1						NA	yt	NA	yt		1		1	1												once	st		1											1				NR	NR	H
HUS3	ESI59	computer					1		no	ybp	yt	no													1				nv	once											1						tt	nv	F
HUS3	ESI60	paper	1						no	yt	no	no														1			once	nv														1	1		nv	nv	F
HUS3	ESI61	X					1		no	yt	no	no	1								1								sv	nv														1			nv	nv	F
HUS3	ESI62	paper	1	1					NA	yt	NA	NA	1	1		1				1			1						st	st	NA	NA	NA	NA	NA	NA	NA	NA	NA	NA	NA	NA	NA	NA	NA	NA	NR	NR	NA
HUS3	ESI63	paper	1	1					no	yt	no	no	1																once	nv															1		NA	NA	F
HUS3	ESI64	computer						1	no	yt	yt	NA				1				1									st	st											1						tt	st	F
HUS3	ESI65	computer						1	no	yt	NA	yt				1	1			1									st	st											1						tt	nv	F
HUS3	ESI66	computer	1						NA	yt	yt	NA				1	1												st	st											1						tt	nv	F
HUS3	ESI67	computer	1						ybp	NA	yt	no				1													nv	st											1						nv	once	F
HUS3	ESI68	paper						1	no	no	no	no															1		NA	NA															1		NA	NA	NA
HUS3	ESI69	X	1						no	yt	yt	no				1													nv	sv													1				tt	nv	F
HUS3	ESI70	computer	1						no	yt	no	yt														1			nv	nv											1						tt	nv	F
HUS3	ESI71	computer	1						NA	NA	NA	ybp														1			once	once	1										1						tt	st	H
HUS3	ESI72	paper					1		ybp	ybp	no	no														1			nv	nv														1	1		NA	NA	F
HUS3	ESI73	paper	1						ybp	ybp	no	no													na				nv	once															1		nv	nv	F
HUS3	ESI74	computer						1	no	yt	yt	no											1	1					once	once											1						tt	nv	F
HUS3	ESI75	paper	1						ybp	no	no	no														1			NR	NR															1		NA	NA	F
HUS3	ESI76	paper	1						ybp	no	no	no														1			nv	nv															1		NA	NA	F
HUS3	ESI77	computer	1	1		1			NA	yt	NA	yt	1			1	1												st	st	1			1							1						tt	nv	H
HUS3	ESI78	computer	1						no	yt	no	yt				1				1					1				st	st											1						tt	nv	F
HUS3	ESI79	X	1						no	no	no	yt				1													once	once													1				once	nv	H
HUS3	ESI80	X						1	ybp	ybp	ybp	yt														1			nv	nv	1																tt	nv	H
HUS3	ESI81	computer						1	no	no	no	yt														1			nv	nv											1						nv	nv	F
HUS3	ESI82	paper	1				1		no	yt	no	no				1	1							1					nv	sv															1		NA	NA	F
HUS3	ESI83	X						1	no	yt	no	yt				1							1						st	once											1						tt	nv	F
HUS3	ESI84	paper	1						no	ybp	no	no														1			nv	nv															1		NA	NA	F
HUS3	ESI85	computer	1						no	yt	no	yt				1				1	1								nv	sv											1						tt	nv	F
HUS3	ESI86	paper	1						no	yt	no	no				1				1									st	nv	NA	NA	NA	NA	NA	NA	NA	NA	NA	NA	NA	NA	NA	NA	NA	NA	NR	NR	NA
HUS3	ESI87	paper	1						no	ybp	no	no					1												nv	st															1		NA	NA	F
HUS3	ESI88	X	1						no	no	no	yt														1			nv	nv	NA	NA	NA	NA	NA	NA	NA	NA	NA	NA	NA	NA	NA	NA	NA	NA	NR	nv	F
HUS3	ESI89	computer	1						no	ybp	yt	yt														1			nv	NR											1						tt	nv	F
HUS3	ESI90	paper	1						no	ybp	no	no				1	1												nv	st															1		NA	NA	F
HUS3	ESI91	paper	1						no	yt	no	no				1													nv	sv															1		NA	NA	F
HUS3	ESI92	paper	1						no	no	no	no															1		NA	NA															1		NA	NA	H
HUS3	ESI93	computer	1	1		1			no	no	no	yt	NA	NA	NA	NA	NA	NA	NA	NA	NA	NA	NA	NA	NA	NA	NA	NA	once	once			1				1										nv	nv	F
HUS3	ESI94	computer	1						no	yt	yt	no				1	1							1					st	once	1										1						nv	nv	F
HUS3	ESI95	computer	1	1		1			no	yt	no	yt	1								1	1							st	once	1																tt	nv	F
HUS3	ESI96	paper	1						no	yt	no	no														1			nv	nv															1		NA	NA	F
HUS3	ESI97	computer	1	1					no	yt	no	yt				1	1			1									st	st											1						st	st	F
HUS3	ESI98	computer	1						no	yt	yt	no				1	1		1	1	1	1		1					nv	sv			1	1		1	1		1	1							tt	nv	F
HUS3	ESI99	paper						1	NA	ybp	NA	NA														1			NR	NR														1			NR	NR	F
HUS3	ESI100	paper	1						no	ybp	no	no												1					nv	once															1		NA	NA	F
HUS3	ESI101	paper	1						no	no	no	no														1			nv	nv															1		NA	NA	F
HUS3	ESI102	paper	1						no	no	no	no				1	1			1									nv	nv														1			nv	nv	F
HUS3	ESI103	computer		1		1			no	yt	no	yt	1			1	1			1				1					st	st											1						tt	nv	H
HUS3	ESI104	computer	1						NA	yt	NA	yt	1																st	st	1																tt	nv	F
HUS3	ESI105	computer	1						yt	ybp	no	yt				1	1												st	st														1			NR	NR	H
HUS3	ESI106	computer	1						NA	NA	NA	yt	1	1	1	1	1		1		1			1					st	st											1						tt	nv	H
HUS3	ESI107	paper	1						NA	yt	NA	NA				1				1	1			1					sv	once															1		NA	NA	F
HUS3	ESI108	paper	1	1					ybp	no	no	no	1																once	nv															1		nv	nv	F
HUS3	ESI109	computer	1	1					no	yt	NA	yt				1	1			1	1								nv	st	1		1								1						tt	once	F
HUS3	ESI110	paper					1		ybp	no	no	no														1			NR	NR															1		nv	nv	F
HUS3	ESI111	paper	1						yt	no	no	no	1			1													st	once															1		NA	NA	F
HUS3	ESI112	paper	1	1					no	yt	no	no	1			1													st	st															1		NA	NA	F
HUS3	ESI113	computer	1						no	yt	no	yt				1	1												nv	st											1						tt	nv	F
HUS3	ESI114	computer	1						no	yt	yt	no				1													once	once	1																once	nv	F
HUS3	ESI115	paper						1	NA	ybp	ybp	NA				1													st	once														1			nv	nv	F
HUS3	ESI116	paper	1						no	yt	no	no			1	1						1							st	st															1		NA	NA	F
HUS3	ESI117	paper	1						yt	no	no	no					1							1					sv	tt															1		NA	NA	F
HUS3	ESI118	computer		1					yt	NA	NA	yt	1									1	1						st	st											1						tt	nv	F
HUS3	ESI119	X	1						NA	ybp	NA	yt				1													nv	once											1						nv	nv	F
HUS3	ESI120	computer	1	1					NA	yt	NA	yt	1	1		1				1									st	st											1						tt	nv	F
HUS3	ESI121	computer						1	ybp	no	no	yt														1			nv	nv											1						tt	nv	H
HUS3	ESI122	computer	1						NA	NA	NA	yt	1	1		1	1			1				1					st	st											1						tt	tt	F
HUS3	ESI123	computer	1						no	yt	no	yt		1		1				1									st	st			1				1										st	nv	F
HUS3	ESI124	computer	1						no	yt	no	yt				1	1												st	st											1						tt	nv	F
HUS3	ESI125	computer	1						no	yt	no	yt				1													sv	sv											1						tt	nv	F
HUS3	ESI126	paper	1						ybp	no	no	no				1	1												nv	once	NA	NA	NA	NA	NA	NA	NA	NA	NA	NA	NA	NA	NA	NA	NA	NA	NR	NR	F
HUS3	ESI127	paper	1						no	no	no	no															1		NA	NA															1		NA	NA	F
HUS3	ESI128	paper	1						ybp	no	no	no				1													once	once															1		NA	NA	F
HUS3	ESI129	computer		1		1			yt	yt	NA	yt				1													st	st													1				NR	NR	F
HUS3	ESI130	paper				1			no	no	no	no														1			nv	nv															1		NA	NA	F
HUS3	ESI131	paper						1	no	no	no	no															1		NA	NA															1		NA	NA	H
SV2	ESI1	no						1	no	ybp	no	yt														1			nv	nv				1						1							sv	st	H
SV2	ESI2	paper	1						no	yt	no	no	1			1								1					st	st															1		NA	NA	F
SV2	ESI3	paper	1						no	NA	NA	NA														1			nv	nv														1			nv	nv	F
SV2	ESI4	paper	1						yt	NA	NA	NA				1	1												nvp	sv															1		NA	NA	F
SV2	ESI5	paper	1						no	yt	no	ybp	1			1	1							1					st	once														1			nv	sv	F
SV2	ESI6	no						1	no	yt	no	no	1	1		1													sv	sv														1			nv	NR	F
SV2	ESI7	paper	1						no	yt	no	no	1	1			1							1					st	st															1		NA	NA	F
SV2	ESI8	paper	1	1					no	yt	no	no	1	1			1							1					once	once															1		NA	NA	F
SV2	ESI9	paper						1	NA	ybp	NA	NA					1								1				st	st	NA	NA	NA	NA	NA	NA	NA	NA	NA	NA	NA	NA	NA	NA	NA	NA	NR	NR	H
SV2	ESI10	computer	1	1					no	yt	yt	no	1				1												st	nv											1						sv	nv	H
SV2	ESI11	no					1		NA	yt	NA	NA				1													nv	st															1		NA	NA	H
SV2	ESI12	paper	1						no	yt	no	no				1	1												nv	once															1		NA	NA	F
SV2	ESI13	paper	1						no	yt	no	no					1							1					once	once															1		NA	NA	F
SV2	ESI14	paper	1						no	yt	no	no														1			once	once															1		NA	NA	F
SV2	ESI15	no	1	1					yt	yt	no	no				1	1							1					st	sv															1		NA	NA	F
SV2	ESI16	paper	1						yt	NA	yt	NA		1		1								1					nv	once				1													nv	once	F
SV2	ESI17	no	1	1					no	yt	no	no	1																once	nv															1		NA	NA	F
SV2	ESI18	paper	1	1					no	yt	no	no		1			1												st	sv															1		NA	NA	F
SV2	ESI19	paper	1	1					ybp	no	no	no	1																once	nv															1		NA	NA	F
SV2	ESI20	paper	1	1					no	yt	yt	NA	1			1								1					st	once														1			nv	nv	F
SV2	ESI21	paper	1	1					NA	yt	NA	NA	1	1		1	1							1					sv	st															1		NA	NA	F
SV2	ESI22	paper	1	1					no	ybp	NA	ybp	1	1		1	1				1		1	1					once	once	1		1	1			1										once	once	H
SV2	ESI23	paper		1					no	ybp	yt	yt					1												nv	st	1			1					1								sv	st	H
SV2	ESI24	paper	1						no	no	no	no														1	1		NA	NA															1		NA	NA	F
SV2	ESI25	paper	1						yt	yt	no	no		1		1	1			1	1			1					nv	st															1		NA	NA	F
SV2	ESI26	paper	1						yt	yt	no	no		1		1	1			1	1			1					nv	st															1		NA	NA	F
SV2	ESI27	paper	1						NA	yt	NA	NA				1	1					1							st	st															1		nv	nv	F
SV2	ESI28	no						1	NA	yt	yt	NA		1		1	1			1		1		1					nv	sv														1			nv	nv	F
SV2	ESI29	paper	1			1			no	yt	no	no				1													nv	once															1		NA	NA	F
SV2	ESI30	paper	1						NA	yt	NA	NA													1				nv	nv															1		NA	NA	F
SV2	ESI31	paper	1						no	yt	no	no	1	1			1							1					st	once															1		NA	NA	F
SV2	ESI32	paper	1						ybp	NA	ybp	NA					1												nv	nv	NA	NA	NA	NA	NA	NA	NA	NA	NA	NA	NA	NA	NA	NA	NA	NA	nv	nv	H
SV2	ESI33	paper	1						no	yt	no	no				1	1							1					nv	st															1		NA	NA	F
SV2	ESI34	paper	1						ybp	no	no	no														1			nvp	nv	NA	NA	NA	NA	NA	NA	NA	NA	NA	NA	NA	NA	NA	NA	NA	NA	NR	NR	NA
SV2	ESI35	paper	1						NA	yt	NA	NA				1	1												nv	st															1		NA	NA	F
SV2	ESI36	paper	1						yt	yt	NA	NA		1		1	1							1					nv	st															1		NA	NA	F
SV2	ESI37	paper				1			yt	no	no	no				1	1							1					nv	st															1		NA	NA	F
SV2	ESI38	paper	1			1			no	yt	no	no				1													nv	st															1		nv	nv	F
SV2	ESI39	no						1	NA	NA	NA	yt					1												nv	st													1				nv	st	H
SV2	ESI40	paper	1				1		no	yt	no	no				1	1												nv	st															1		NA	NA	F
SV2	ESI41	paper	1						ybp	ybp	NA	NA		1		1	1												nv	st															1		NA	NA	F
SV2	ESI42	paper	1			1			no	yt	yt	no				1	1							1					nv	st														1			nv	nv	F
SV2	ESI43	paper					1		no	yt	yt	no				1	1			1				1					nv	st			1	1									1				sv	once	F
SV2	ESI44	computer	1						no	yt	no	yt				1	1							1					nv	st											1						tt	nv	F
SV2	ESI45	paper	1						no	yt	no	no		1		1	1			1		1		1					nv	sv															1		NA	NA	F
SV2	ESI46	paper	1						no	yt	no	no				1						1		1					once	sv															1		NA	NA	F
SV2	ESI47	computer	1						no	yt	no	yt				1	1							1					st	st	NA	NA	NA	NA	NA	NA	NA	NA	NA	NA	NA	NA	NA	NA	NA	NA	st	once	F
SV2	ESI48	paper	1						no	yt	no	no					1			1					1				nv	st														1	1		nv	nv	F
SV2	ESI49	paper	1						no	yt	ybp	no														1			nv	st															1		NA	NA	F
SV2	ESI50	no						1	NA	yt	yt	NA		1		1	1			1				1					nv	sv		1	1	1													nv	sv	F
SV2	ESI51	paper	1						no	yt	no	no				1	1			1									st	nv															1		NA	NA	F
SV2	ESI52	no	1			1			no	ybp	no	no														1			nv	nv														1			nv	nv	H
SV2	ESI53	paper						1	NA	NA	NA	NA														1	1		NR	NR	NA	NA	NA	NA	NA	NA	NA	NA	NA	NA	NA	NA	NA	NA	NA	NA	NR	NR	F
SV2	ESI54	no						1	no	yt	no	no													na				nv	st															1		NA	NA	H
SV2	ESI55	paper	1						no	yt	no	no		1		1	1			1		1		1					nv	sv															1		NA	NA	F
SV2	ESI56	paper	1						no	yt	no	no		1		1	1		1	1									nv	sv															1		NA	NA	F
SV2	ESI57	paper	1						no	yt	no	no				1	1							1	1				nv	st															1		NA	NA	F
SV2	ESI58	paper	1	1					no	ybp	no	no													1				nv	st															1		NA	NA	F
SV2	ESI59	paper	1						no	no	no	no											1						nv	nv															1		NA	NA	F
SV2	ESI60	paper						1	no	no	no	no														1			nv	nv														1	1		nv	nv	H
SV2	ESI61	paper	1						no	yt	no	no	1				1												st	st															1		NA	NA	F
SV2	ESI62	paper	1						no	yt	no	no	1			1						1		1					st	sv															1		NA	NA	H
SV2	ESI63	paper	1						no	yt	no	no			1							1							nv	once															1		NA	NA	H
SV2	ESI64	paper	na	na	na	na	na	na	no	no	no	no														1			nv	nv														1			nv	nv	H
SV2	ESI65	no	1						no	ybp	no	no	1	1		1	1					1		1					st	st															1		NA	NA	F
SV2	ESI66	paper	1						no	yt	no	no					1												nv	nv															1		NA	NA	F
SV2	ESI67	X	1						no	yt	NA	yt	1											1					st	nv	1																st	st	F
SV2	ESI68	paper	1						no	ybp	no	no														1			NR	NR														1			NR	NR	H
SV2	ESI69	paper	1	1					yt	no	no	no	1			1	1							1					st	st															1		nv	nv	F
SV2	ESI70	paper						1	ybp	ybp	NA	NA				1													nv	st															1		NA	NA	F
SV2	ESI71	no						1	NA	yt	yt	NA	1			1	1			1									sv	st	1	1															sv	st	H
SV2	ESI72	paper	1	1					no	yt	no	no	1			1								1					once	st															1		NA	NA	F
SV2	ESI73	paper	1	1					no	no	no	no				1	1							1					st	st							1										st	st	F
SV2	ESI74	paper	1						no	no	no	no														1			nv	nv	NA	NA	NA	NA	NA	NA	NA	NA	NA	NA	NA	NA	NA	NA	NA	NA	NR	NR	NA
SV2	ESI75	paper		1					NA	yt	NA	NA	1			1						1		1					st	st															1		NA	NA	F
SV2	ESI76	no	na	na	na	na	na	na	no	yt	no	no	1			1													st	once															1		NA	NA	F
SV2	ESI77	paper						1	ybp	no	no	no														1			once	once														1			nv	nv	H
SV2	ESI78	paper		1					no	yt	no	no					1			1					1				st	st															1		NA	NA	F
SV2	ESI79	paper	1						no	yt	no	no					1												once	once															1		NA	NA	F
SV2	ESI80	paper	1						no	yt	no	no		1			1			1									nv	st															1		NA	NA	F
SV2	ESI81	paper	1						ybp	no	no	no														1			NR	NR															1		NA	NA	F
SV2	ESI82	paper	1						no	yt	no	no	1			1	1												once	st															1		NA	NA	F
SV2	ESI83	paper	1						no	ybp	no	no														1			nv	nv															1		NA	NA	F
SV2	ESI84	paper	1						no	no	no	no				1													nv	once															1		NA	NA	F
H2	ESI1	computer						1	yt	NA	NA	yt				1													st	st	NA	NA	NA	NA	NA	NA	NA	NA	NA	NA	NA	NA	NA	NA	NA	NA	st	NR	F
H2	ESI2	computer	1						no	yt	no	yt								1	1		1	1					nv	st											1						sv	st	F
H2	ESI3	no						1	ybp	no	no	no														1			nv	nv															1		NA	NA	F
H2	ESI4	computer						1	no	yt	no	yt				1						1							nv	sv											1						st	sv	F
H2	ESI5	paper						1	no	yt	no	no				1	1					1							nv	sv															1		NA	NA	F
H2	ESI6	no						1	NA	yt	NA	yt				1				1									nv	sv														1			nv	nv	F
H2	ESI7	no						1	no	yt	no	no				1													nv	sv														1	1		NA	NA	F
H2	ESI8	paper						1	no	yt	no	ybp				1				1									once	st															1		NA	NA	F
H2	ESI9	no						1	no	yt	no	no		1		1													nv	sv															1		NA	NA	F
H2	ESI10	no						1	NA	yt	NA	yt	1			1				1			1						st	st															1		NA	NA	F
H2	ESI11	no	na	na	na	na	na	na	ybp	NA	NA	NA														1			nv	nv															1		NA	NA	F
H2	ESI12	no	1						no	yt	yt	no				1						1							nv	sv										1							nv	sv	H
H2	ESI13	paper	1						no	yt	no	yt					1							1					st	st														1			nv	nv	F
H2	ESI14	paper				1			yt	NA	yt	NA				1													sv	sv													1				nv	st	F
H2	ESI15	paper	1						no	ybp	no	no														1			nv	nv															1		NA	NA	F
H2	ESI16	no	1	1					no	yt	no	no	1			1								1					st	st															1		NA	NA	F
H2	ESI17	no	1						no	yt	no	ybp	1	1		1				1									sv	sv														1			nv	nv	F
H2	ESI18	no	1						NA	yt	NA	NA				1				1				1					NR	NR															1		NA	NA	F
H2	ESI19	no						1	yt	yt	no	no	1	1		1				1		1							once	sv															1		NA	NA	F
H2	ESI20	no						1	no	yt	no	no		1		1				1				1					nv	sv															1		NA	NA	F
H2	ESI21	paper	1	1					yt	yt	NA	NA	1																sv	sv	1																sv	sv	F
H2	ESI22	no	1						yt	NA	NA	NA				1				1									sv	sv															1		NA	NA	F
H2	ESI23	paper						1	no	yt	no	no		1		1													st	st															1		NA	NA	F
H2	ESI24	paper	1	1					no	yt	no	no				1						1							nv	tt															1		NA	NA	H
H2	ESI25	paper	1						NA	yt	NA	NA				1	1			1									nv	sv															1		NA	NA	F
H2	ESI26	no						1	no	yt	no	yt				1									1				nv	sv														1			nv	nv	H
H2	ESI27	no	1						yt	yt	no	yt		1		1						1							nv	sv														1			nv	nv	H
H2	ESI28	computer	1						no	yt	no	yt				1													nv	st											1						tt	st	F
H2	ESI29	paper	1	1					NA	ybp	NA	NA	1	1		1	1												once	st															1		NA	NA	F
H2	ESI30	no						1	no	yt	no	no		1		1				1									nv	sv															1		NA	NA	F
H2	ESI31	no	1	1					NA	yt	NA	NA	1																once	nv															1		NA	NA	F
H2	ESI32	no	1	1					no	yt	no	yt	1	1		1	1			1		1							sv	sv	1										1	1					st	st	H
H2	ESI33	no	1	1					no	yt	no	no				1													once	once															1		NA	NA	F
H2	ESI34	computer	1	1					no	yt	no	yt	1	1		1							1						st	st										1	1						tt	once	F
H2	ESI35	paper						1	no	ybp	no	no														1			nv	nv															1		NA	NA	F
H2	ESI36	paper	1						ybp	ybp	no	no				1	1					1							nv	st															1		NA	NA	F
H2	ESI37	no	1						ybp	no	no	no				1													nv	st															1		NA	NA	F
H2	ESI38	no	1						no	yt	no	yt	1	1		1	1			1	1	1		1					tt	tt										1	1	1					st	nv	F
H2	ESI39	no						1	no	yt	yt	NA				1	1			1				1					nv	st										1							nv	once	F
H2	ESI40	no						1	no	yt	no	no				1	1			1									nv	st															1		NA	NA	F
H2	ESI41	computer	1						no	yt	no	yt		1		1								1					sv	st										1	1						tt	st	F
H2	ESI42	no						1	no	yt	no	yt		1		1	1	1		1		1		1					tt	tt	1	1	1	1	1		1		1								once	sv	H
H2	ESI43	no						1	no	yt	no	no		1		1	1												sv	sv															1		NA	NA	H
H2	ESI44	paper						1	NA	yt	NA	NA				1	1								1				nv	sv															1		NA	NA	F
H2	ESI45	paper						1	ybp	no	no	no														1			nv	nv															1		NA	NA	F
H2	ESI46	paper	1						yt	no	no	ybp				1													nv	sv														1			NR	NR	F
H2	ESI47	no						1	ybp	no	no	no														1			nv	nv															1		NA	NA	F
H2	ESI48	no						1	no	yt	no	no		1		1					1								nv	sv															1		NA	NA	F
H2	ESI49	no						1	no	yt	no	no		1															nv	once															1		NA	NA	F
H2	ESI50	no						1	ybp	no	no	no														1			nv	nv														1			nv	nv	F
H2	ESI51	paper	1						ybp	no	no	no														1			NR	NR															1		NA	NA	F
C3	ESI1	paper						1	no	yt	yt	no				1													nv	once														1			nv	nv	F
C3	ESI2	computer	1				1		no	yt	NA	yt		1		1	1												nv	sv				1									1				tt	once	F
C3	ESI3	computer	1				1		no	yt	no	yt				1								1					nv	st										1	1						st	sv	F
C3	ESI4	paper	1						NA	yt	NA	NA		1		1	1												nv	sv															1		NA	NA	F
C3	ESI5	computer						1	no	no	no	yt														1			nv	once											1						tt	once	H
C3	ESI6	paper						1	NA	yt	NA	NA				1	1					1		1	1				nv	st															1		NA	NA	F
C3	ESI7	paper	1						yt	yt	no	no				1	1					1							nv	sv															1		NA	NA	F
C3	ESI8	paper	1						no	yt	no	no										1							sv	st															1		NA	NA	F
C3	ESI9	paper	1						no	ybp	no	no														1			nv	nv															1		NA	NA	F
C3	ESI10	paper						1	ybp	no	no	no														1			nv	nv															1		nv	nv	F
C3	ESI11	no						1	no	yt	ybp	no		1		1				1		1		1					idk	tt														1			nv	nv	F
C3	ESI12	paper	1						no	yt	ybp	no		1			1							1					nv	st														1			NR	NR	F
C3	ESI13	paper	1						ybp	ybp	no	no		1		1	1			1	1	1		1					nv	sv															1		nvp	nvp	F
C3	ESI14	no						1	no	yt	no	no				1						1							st	sv															1		NA	NA	F
C3	ESI15	paper	1						NA	yt	NA	NA		1		1	1			1				1					nv	sv															1		NA	NA	F
C3	ESI16	paper						1	yt	NA	NA	NA				1						1	1	1					st	st															1		nv	nv	F
C3	ESI17	X	1	1					yt	yt	no	ybp	1	1		1	1						1	1					sv	sv	1	1		1						1	1						once	once	F
C3	ESI18	X		1					no	yt	no	yt		1										1					st	once		1									1						tt	once	F
C3	ESI19	paper	1						NA	ybp	NA	NA														1	1		NR	NR															1		NA	NA	F
C3	ESI20	paper	1						no	ybp	no	no													1				nv	st															1		NA	NA	F
C3	ESI21	X						1	no	yt	no	yt				1								1					st	once											1						tt	nv	F
C3	ESI22	paper						1	no	yt	no	no		1		1													once	sv															1		NA	NA	F
C3	ESI23	paper						1	no	yt	no	no		1		1				1									once	sv															1		NA	NA	F
C3	ESI24	computer						1	no	yt	no	yt		1	1	1				1									st	st											1						nv	st	F
C3	ESI25	paper	1						no	yt	no	no		1		1	1			1	1	1							nv	sv															1		NA	NA	F
C3	ESI26	paper						1	ybp	no	no	no														1			nv	nv															1		nv	nv	F
C3	ESI27	paper	1						no	yt	no	no				1	1			1				1					nv	sv															1		NA	NA	F
C3	ESI28	paper						1	no	yt	no	ybp				1													nv	once														1			nv	nv	F
C3	ESI29	paper						1	no	ybp	no	no														1			nv	nv														1			nv	nv	F
C3	ESI30	no						1	yt	no	no	no					1												nv	st															1		nv	nv	F
C3	ESI31	paper						1	no	yt	no	no		1			1		1										once	st															1		NA	NA	H
C3	ESI32	computer	1						NA	yt	no	yt		1															nv	st										1	1						st	tt	F
C3	ESI33	paper	1						no	yt	NA	NA				1													nv	st							1										nv	st	F
C3	ESI34	no	1						no	yt	no	yt		1		1	1			1		1							nv	sv		1								1							nv	tt	F
C3	ESI35	paper	1						ybp	no	no	no														1	1		NR	NR															1		nv	nv	F
C3	ESI36	X	1						no	yt	no	yt				1	1			1		1	1						st	st											1						nv	nv	F
C3	ESI37	paper	1	1					no	yt	no	ybp		1		1	1		1			1		1					sv	st															1		NA	NA	F
C3	ESI38	computer	1						no	yt	no	yt				1								1					nv	sv														1			st	nv	F
C3	ESI39	paper		1					no	yt	no	no		1		1	1		1	1	1	1		1					nv	sv															1		nvp	nvp	F
C3	ESI40	paper		1					yt	NA	NA	NA		1		1													nv	sv															1		nvp	nvp	F
C3	ESI41	computer	1						no	ybp	no	yt				1	1												nv	st											1						tt	nv	H
C3	ESI42	paper	1						no	ybp	no	no		1		1								1					nv	once															1		NA	NA	F
C3	ESI43	computer	1						no	yt	no	yt		1		1	1			1		1							nv	tt							1		1								nv	tt	F
C3	ESI44	paper	1	1					NA	yt	NA	NA		1		1				1									nv	sv															1		NA	NA	F
C3	ESI45	computer	1						NA	yt	NA	yt		1		1	1			1		1							nv	sv											1						tt	nv	F
C3	ESI46	no						1	no	yt	no	no				1								1					sv	sv															1		NA	NA	F
C3	ESI47	paper	1						NA	yt	NA	NA		1		1	1			1									st	st															1		NA	NA	F
C3	ESI48	no						1	no	yt	no	yt		1		1	1			1	1								jnv	sv													1				st	nv	F
C3	ESI49	X	1	1					NA	yt	NA	NA	1	1		1						1							once	sv															1		NA	NA	F
C3	ESI50	no	1						no	yt	NA	yt		1		1				1									nv	sv										1							nv	tt	F
C3	ESI51	computer	1	1					no	yt	no	yt		1		1	1			1		1							nv	tt										1	1						st	once	F
C3	ESI52	X	1						ybp	no	no	no	1							1									st	st															1		nv	nv	F
C3	ESI53	no						1	no	no	no	no				1	1			1				1					st	st															1		NA	NA	H
C3	ESI54	paper	1						NA	NA	NA	NA				1													st	once															1		NA	NA	F
C3	ESI55	paper						1	no	no	no	no														1			nv	nv														1			nv	nv	F
C3	ESI56	computer	1		1				NA	yt	NA	yt		1		1				1		1							tt	tt			1				1		1								st	tt	F
C3	ESI57	paper	1						no	yt	no	no				1	1			1	1								nv	st															1		nv	nv	F
C3	ESI58	paper	1						NA	ybp	NA	NA					1												once	once															1		NA	NA	F
C3	ESI59	paper						1	NA	ybp	NA	NA														1			nv	nv															1		NA	NA	F
C3	ESI60	paper	1						no	no	no	no														1			nv	nv														1			nv	nv	F
C3	ESI61	paper	1	1					NA	yt	NA	NA	1			1				1			1						sv	sv	NA	NA	NA	NA	NA	NA	NA	NA	NA	NA	NA	NA	NA	NA	NA	NA	NR	NR	NA
C3	ESI62	no	na	na	na	na	na	na	ybp	NA	NA	ybp	1																st	st										1							st	NR	F
C3	ESI63	paper	1						no	yt	NA	NA		1		1	1		1	1									nv	sv															1		NA	NA	F
C3	ESI64	paper	1						NA	yt	NA	NA				1	1							1					nv	sv															1		NA	NA	F
C3	ESI65	computer	1				1		no	yt	no	yt		1										1					nv	st											1		1				tt	once	F
C3	ESI66	no	1				1		yt	yt	no	yt		1		1	1					1		1					nv	tt													1				st	st	F
C3	ESI67	paper	1						NA	yt	NA	NA		1		1													nv	st															1		NA	NA	F
C3	ESI68	no	1						NA	ybp	NA	yt				1													nv	st														1			nv	nv	F
C3	ESI69	computer	1						yt	NA	NA	yt				1	1					1							nv	st											1		1				tt	st	F
C3	ESI70	no						1	NA	yt	NA	yt				1						1							sv	tt					1				1								NR	NR	H
C3	ESI71	computer	1				1		no	yt	NA	yt					1			1		1			1				st	st										1	1						tt	nv	F
C3	ESI72	paper						1	no	ybp	no	no														1			nv	nv															1		NA	NA	F
C3	ESI73	paper						1	ybp	NA	no	no														1			nv	nv															1		NA	NA	F
C3	ESI74	paper	1						no	yt	NA	NA		1		1	1			1		1							nv	sv														1			nv	nv	F
C3	ESI75	paper	1						no	yt	no	no				1	1			1		1			1				nv	sv															1		nv	nv	F
C3	ESI76	paper	1						ybp	NA	NA	NA				1													nv	once															1		NA	NA	F
C3	ESI77	no						1	yt	NA	NA	NA		1															nv	st														1			nv	nv	F
C3	ESI78	computer	1				1		no	ybp	no	yt		1															nv	once										1	1						nv	once	F
C3	ESI79	no	1						no	yt	no	yt	1			1	1					1		1					sv	sv														1			NR	NR	F
C3	ESI80	paper						1	yt	no	no	no				1													nv	st														1	1		nv	nv	F
C3	ESI81	no						1	no	yt	no	no										1							once	sv															1		nv	nv	F
C3	ESI82	computer						1	NA	NA	NA	yt				1	1												st	st											1						tt	nv	F
C3	ESI83	computer						1	NA	NA	NA	yt				1													once	once										1	1						nv	once	F
C3	ESI84	paper						1	yt	no	no	no				1													nv	st															1		NA	NA	F
C3	ESI85	no	1						no	yt	no	yt								1		1							sv	tt													1				once	tt	F
C3	ESI86	no	1						yt	yt	no	yt		1		1	1			1	1								nv	tt		1	1	1			1	1									nv	sv	F
C3	ESI87	computer						1	yt	yt	no	yt		1		1	1												nv	st										1	1						sv	nv	F
C3	ESI88	computer						1	yt	yt	no	yt		1		1	1			1									nv	st										1	1						sv	nv	F
C3	ESI89	computer						1	yt	yt	no	no		1		1													nv	st														1			NA	NA	F
C3	ESI90	computer	1						no	yt	NA	yt				1	1					1							nv	st													1				tt	nv	F
C3	ESI91	X						1	no	ybp	no	yt				1													st	st													1				tt	nv	F
C3	ESI92	paper						1	no	ybp	no	no				1	1			1									nv	st														1			nv	nv	F
C3	ESI93	paper						1	no	yt	no	no				1	1			1									nv	st															1		nv	nv	F
C3	ESI94	paper						1	no	ybp	no	no		1		1	1			1	1	1		1					nv	sv															1		NA	NA	F
C3	ESI95	paper				1			ybp	NA	NA	NA				1													nv	once															1		NA	NA	F
C3	ESI96	X	1			1			ybp	NA	NA	yt				1													once	st										1							st	once	F
C3	ESI97	computer	1				1		no	yt	no	yt		1		1	1			1		1		1					nv	sv		1	1	1			1			1	1		1				nv	tt	F
C3	ESI98	paper	1						no	yt	no	no		1		1	1			1	1								nv	sv															1		NA	NA	F
C3	ESI99	no			1		1		yt	yt	no	yt		1		1	1			1	1	1	1						idk	idk													1				tt	tt	F
C3	ESI100	paper	1						no	yt	no	no				1	1		1	1		1	1	1					sv	sv															1		NA	NA	F
C3	ESI101	paper	1						yt	yt	no	no		1		1	1			1	1								nv	sv															1		nv	nv	F
C3	ESI102	paper	1						yt	yt	no	no		1		1													st	st															1		NA	NA	F
C3	ESI103	paper						1	no	yt	no	no				1	1			1				1					nv	st															1		NA	NA	F
C3	ESI104	paper						1	yt	yt	no	no		1		1				1									sv	sv															1		NA	NA	F
C3	ESI105	paper	1						no	yt	no	no		1								1							nv	st															1		NA	NA	F
C3	ESI106	computer						1	ybp	ybp	no	yt	1																once	nv	1																tt	nv	F
C3	ESI107	paper	1						no	yt	no	no												1					st	st															1		NA	NA	F
C3	ESI108	paper						1	yt	NA	NA	NA				1				1									sv	sv															1		nv	nv	H
C3	ESI109	no						1	NA	NA	NA	ybp														1			nv	nv	NA	NA	NA	NA	NA	NA	NA	NA	NA	NA	NA	NA	NA	NA	NA	NA	NR	NR	NA
C3	ESI110	paper	1						no	yt	NA	NA		1		1	1							1					nv	sv															1		NA	NA	F
B1	ESI1	computer	1						NA	NA	NA	yt														1	1		NA	NA													1				tt	nv	F
B1	ESI2	computer	1						no	yt	no	yt				1													nv	sv													1				tt	nv	F
B1	ESI3	computer	1						no	yt	no	yt				1				1									nv	st											1						tt	nv	F
B1	ESI4	computer	1						no	yt	NA	yt								1				1					nv	st											1						tt	nv	F
B1	ESI5	computer	1						no	yt	NA	yt								1				1					nv	st											1						tt	once	F
B1	ESI6	computer	1						no	yt	no	yt				1				1									nv	sv											1						tt	nv	F
B1	ESI7	paper	1						no	yt	no	NA		1		1													once	st															1		NA	NA	F
B1	ESI8	paper						1	no	yt	no	no		1		1				1									nv	st															1		NA	NA	F
B1	ESI9	paper	1						no	yt	no	no	1	1		1								1					once	st															1		NA	NA	F
B1	ESI10	computer	1						no	yt	no	yt		1		1				1									nv	sv											1						tt	once	H
B1	ESI11	computer	1				1		no	yt	no	yt				1	1			1		1							nv	st											1						sv	nv	F
B1	ESI12	computer						1	no	yt	no	yt				1				1									nv	st										1	1						tt	st	F
B1	ESI13	computer						1	ybp	NA	NA	yt				1													nv	once							1										nv	once	F
B1	ESI14	computer	1						no	yt	yt	no				1													nv	st											1						tt	nv	F
B1	ESI15	computer	1						no	yt	no	yt				1						1		1					nv	tt									1								tt	st	F
B1	ESI16	computer						1	no	yt	no	yt		1		1	1					1		1					nv	sv													1				tt	nv	F
B1	ESI17	paper						1	NA	yt	NA	NA				1	1												nv	st															1		NA	NA	F
B1	ESI18	computer	1				1		no	ybp	no	yt													1				nv	st											1						tt	nv	F
B1	ESI19	computer	1				1		yt	yt	NA	yt	1																once	nv	NA	NA	NA	NA	NA	NA	NA	NA	NA	NA	NA	NA	NA	NA	NA	NA	NR	NR	F
B1	ESI20	paper	1						yt	yt	no	no														1			nv	nv															1		NA	NA	F
B1	ESI21	paper	1						NA	yt	NA	NA				1	1			1									nv	st														1			NR	NR	F
B1	ESI22	paper	1						no	yt	no	no				1													nv	st															1		NA	NA	F
B1	ESI23	computer	1						NA	yt	NA	yt		1		1	1												nv	sv											1						nv	nv	F
B1	ESI24	computer	1						no	yt	yt	no				1													nv	sv											1						tt	nv	F
B1	ESI25	paper	1						NA	yt	NA	NA				1	1			1	1	1							nv	sv														1			NR	NR	F
B1	ESI26	computer						1	no	yt	no	yt				1								1					nv	sv											1						sv	nv	F
B1	ESI27	paper						1	NA	yt	NA	NA				1								1					nv	once															1		nv	nv	F
B1	ESI28	paper	1						no	yt	no	no										1							nv	once															1		NA	NA	F
B1	ESI29	computer	1						no	yt	no	yt				1				1									sv	sv													1				nv	nv	F
B1	ESI30	computer	1						no	yt	no	yt	1	1		1	1			1				1					once	sv											1						tt	nv	F
B1	ESI31	paper	1						no	no	no	no														1			nv	nv															1		NA	NA	F
B1	ESI32	paper	1						no	ybp	ybp	NA														1			nv	nv														1			nv	nv	F
B1	ESI33	paper						1	no	yt	no	no				1													nv	once															1		NA	NA	F
B1	ESI34	paper					1		NA	ybp	NA	NA				1													once	once														1			nv	nv	H
B1	ESI35	computer	1						no	yt	no	yt				1				1		1		1	1				nv	sv											1						tt	nv	F
B1	ESI36	paper	1						no	yt	no	no				1	1		1	1		1		1	1				nv	sv															1		nv	nv	F
B1	ESI37	computer						1	no	yt	ybp	yt					1		1			1							nv	sv											1						tt	nv	F
B1	ESI38	paper	1						NA	yt	NA	NA														1			nv	nv															1		NA	NA	F
B1	ESI39	paper	1						no	ybp	no	no														1			nv	nv															1		NA	NA	F
B1	ESI40	paper						1	no	no	no	no														1			nv	nv															1		NA	NA	F
B1	ESI41	computer						1	yt	no	yt	yt				1													nv	sv											1						tt	nv	F
B1	ESI42	paper	1						no	yt	no	no				1				1				1					nv	st															1		NA	NA	F
B1	ESI43	computer	1						no	yt	no	yt				1				1									nv	st											1						tt	nv	F
B2	ESI1	computer	1						yt	no	no	yt				1													nv	st											1						tt	nv	F
B2	ESI2	computer	1						no	yt	no	yt				1				1									nv	st											1						tt	nv	F
B2	ESI3	computer	1						NA	yt	NA	yt	1			1								1					st	once											1						nv	nv	F
B2	ESI4	paper	1						ybp	NA	NA	NA				1													nv	once															1		NA	NA	F
B2	ESI5	computer	1						no	yt	no	yt				1				1	1	1							nv	st											1						tt	nv	F
B2	ESI6	paper	1						no	yt	no	no												1					nv	once														1			nv	nv	F
B2	ESI7	paper	1						no	yt	no	no				1													nv	sv														1			nv	nv	F
B2	ESI8	computer	1						no	yt	no	yt				1					1	1		1					nv	sv						1		1	1	1		1					tt	sv	F
B2	ESI9	computer	1						no	yt	no	yt		1		1						1							nv	st									1	1	1	1					tt	sv	F
B2	ESI10	computer	1		1				no	yt	NA	yt		1		1								1					nv	st										1	1						tt	nv	F
B2	ESI11	X	1						no	yt	no	yt				1				1	1	1		1					nv	st									1	1	1						tt	once	F
B2	ESI12	computer	1						NA	yt	NA	yt		1		1								1					once	sv											1						tt	once	F
B2	ESI13	computer	1						no	yt	no	yt				1				1	1	1	1	1					nv	sv								1	1		1						nv	nv	F
B2	ESI14	computer	1						no	yt	no	yt		1		1					1	1							nv	sv									1								once	st	F
B2	ESI15	paper	1						no	yt	no	no				1				1		1							nv	st															1		NA	NA	F
B2	ESI16	computer	1						no	yt	no	yt				1			1	1	1	1							nv	tt											1						st	once	F
B2	ESI17	computer						1	NA	yt	no	yt		1		1	1					1							nv	sv											1						tt	once	F
B2	ESI18	computer	1						no	yt	no	yt				1			1	1		1	1						sv	st											1						tt	tt	H
B2	ESI19	paper	1						yt	yt	no	yt	1			1	1			1			1	1					sv	st	1			1						1							tt	st	H
B2	ESI20	computer	1						NA	yt	NA	yt				1													nv	st											1						tt	nv	F
B2	ESI21	computer	1						NA	yt	no	yt				1				1				1					sv	sv											1						tt	st	F
B2	ESI22	paper	1						yt	yt	no	no				1	1			1				1					st	st															1		NA	NA	F
B2	ESI23	computer	1						no	yt	NA	yt				1													nv	st											1						tt	nv	F
B2	ESI24	paper	1						yt	no	no	no				1								1					nv	st															1		NA	NA	F
B2	ESI25	paper	1						no	ybp	no	no														1			nv	nv															1		NA	NA	F
B2	ESI26	computer	1						no	yt	no	yt	1			1						1							once	sv											1						tt	nv	F
B2	ESI27	paper	1						no	yt	no	no	1			1													st	sv															1		NA	NA	F
B2	ESI28	computer	1						NA	yt	NA	yt				1				1									st	st											1						idk	st	H
B2	ESI29	computer	1						no	yt	no	yt		1		1													nv	st	NA	NA	NA	NA	NA	NA	NA	NA	NA	NA	NA	NA	NA	NA	NA	NA	tt	nv	F
B2	ESI30	paper	1						yt	yt	no	no				1							1	1					nv	st														1			nv	nv	F
B2	ESI31	computer	1						yt	yt	no	yt				1	1							1					nv	st											1						tt	nv	F
B2	ESI32	computer	1						no	yt	no	yt				1								1					nv	st											1						nv	nv	F
B2	ESI33	paper	1						no	ybp	no	no														1			nv	nv															1		NA	NA	F
B2	ESI34	paper	1						no	yt	no	no				1													st	st															1		NA	NA	F
B2	ESI35	paper	1						no	yt	no	no				1						1		1					nv	st															1		NA	NA	F
B2	ESI36	computer	1						yt	NA	NA	yt		1		1						1							nv	st											1						tt	sv	na
B2	ESI37	computer	1						no	yt	no	yt		1		1				1				1					sv	sv											1						nv	nv	F
B2	ESI38	paper	1						no	ybp	no	no														1			nv	nv															1		NA	NA	F
B2	ESI39	X	1						yt	yt	NA	yt				1				1									na	st											1						tt	nv	F
B2	ESI40	computer	1						no	yt	no	yt				1													nv	st											1		1				tt	nv	F
B2	ESI41	paper	1		1				NA	yt	NA	NA				1				1									st	st														1			nv	nv	F
B2	ESI42	computer	1				1		yt	yt	NA	yt				1													nv	once											1						tt	nv	F
B2	ESI43	paper	1						no	no	no	no				1	1												nv	nvp															1		NA	NA	F
B2	ESI44	computer		1					yt	yt	no	yt	1	1		1				1		1							st	st											1						nv	nv	H
B2	ESI45	X	1						no	yt	no	yt		1		1				1				1					idk	sv											1						tt	nv	F
B2	ESI46	X	1						NA	yt	NA	yt	1	1		1								1					st	st											1						tt	nv	H
B2	ESI47	computer	1						no	yt	no	yt				1													nv	st											1	1					nv	once	F
B2	ESI48	paper	1	1					no	ybp	no	no	1											1					nv	nv															1		NA	NA	F
B2	ESI49	paper	1						ybp	no	no	no														1			nv	nv															1		NA	NA	F
B2	ESI50	paper	1	1					yt	yt	no	no																1	nvp	nvp			1				1		1								st	st	F
B2	ESI51	paper	1						no	no	no	no															1		NA	NA															1		NA	NA	F
B2	ESI52	paper	1						ybp	no	no	no														1			nv	nv															1		NA	NA	F
B2	ESI53	paper	1						NA	yt	NA	NA		1		1	1		1	1									nv	sv															1		NA	NA	F
B2	ESI54	paper	1						no	yt	no	no	1	1		1								1					once	st															1		NA	NA	F
[truncated: 1 more columns]

## Sheet: dico
	Q1	Only on paper = paper
		Only on a computer and/or tablet = computer
		Both on paper and a digital device = X
		I did not take notes = no
	Q2	Q2-1	A discussion with your neighbours
		Q2-2	A document search on the internet
		Q2-3	A live discussion on a forum
		Q2-4	Reading a textbook or other publication
		Q2-5	Other
		Q2-6	I did not supplement my note-taking
	Q3	Q3-1	Regular mobile telephone	no	yes, on the table = yt		yes, in my bag or my pocket = ybp
		Q3-2	Smartphone = sp	no	yes, on the table = yt		yes, in my bag or my pocket = ybp
		Q3-3	Tablet = tab	no	yes, on the table = yt		yes, in my bag or my pocket = ybp
		Q3-4	Computer = comp	no	yes, on the table = yt		yes, in my bag or my pocket = ybp
			NR = no response
	Q4	Q4-1	Search the internet for information I needed relating to the class
		Q4-2	Search the internet for information not relating to the class
		Q4-3	Make a telephone call
		Q4-4	Send SMS/MMS
		Q4-5	View and/or reply to emails
		Q4-6	Stream TV/videos
		Q4-7	Download applications
		Q4-8	Post on social networks
		Q4-9	Take photos
		Q4-10	Play games
		Q4-11	Take notes
		Q4-12	View your diary or timetable
		Q4-13	Other
		Q4-14	I did not use my mobile telephone during this lesson
		Q4-15	Not applicable
		Q4-16	I don't want to answer
			NV = not valid
	Q5	never = nv		NR = no reponsse
		once = once
		several times = st
		often = often
		all the time = tt
		I don't know = idk
		I don't want to answer = nvp
	Q6	never = nv		NR = no reponsse
		once = once
		several times = st
		often = often
		all the time= tt
		I don't know= idk
		I don't want to answer = nvp
	Q7	Q7-1	Search the internet for information I needed relating to the class
		Q7-2	Search the internet for information not relating to the class
		Q7-3	Post on social networks
		Q7-4	View and/or reply to emails
		Q7-5	Stream TV/videos
		Q7-6	Download applications
		Q7-7	Send SMS/MMS
		Q7-8	Take photos
		Q7-9	Play games
		Q7-10	Do work for other modules
		Q7-11	Rewrite class notes
		Q7-12	Revise
		Q7-13	Other
		Q7-14	I didn't use my computer or tablet during this class
		Q7-15	Not applicable
		Q7-16	I don't want to answer
			NR = no reponse
	Q8	never = nv		NR = no reponsse
		once = once
		several times = st
		often = often
		all the time = tt
		I don't know = idk
		I don't want to answer = nvp
	Q9	never = nv		NR = no reponsse
		once = once
		several times = st
		often = often
		all the time = tt
		I don't know = idk
		I don't want to answer = nvp
	Q10	Male = H
		Female = F
	Q11	Age
