# Supplementary material for: How Do Nursing Students Use Digital Tools during Lectures?
Source: PLoS One. 2016 Nov 3;11(11):e0165714. doi: 10.1371/journal.pone.0165714 (PMC5094670; doi:10.1371/journal.pone.0165714)
Supplement: S4 File — Data collected in this study (in French). (XLSX) [file pone.0165714.s004.xlsx]

## Sheet: ESI
		Q1	Q2							Q3				Q4																Q5	Q6	Q7																Q8	Q9
Etab	Etud	Q1	Q2-1	Q2-2	Q2-3	Q2-4	Q2-5	Q2-6	Q2-7	Q3-1tpc	Q3-2sp	Q3-3tab	Q3-4ord	Q4-1	Q4-2	Q4-3	Q4-4	Q4-5	Q4-6	Q4-7	Q4-8	Q4-9	Q4-10	Q4-11	Q4-12	Q4-13	Q4-14	Q4-15	Q4-16	Q5	Q6	Q7-1	Q7-2	Q7-3	Q7-4	Q7-5	Q7-6	Q7-7	Q7-8	Q7-9	Q7-10	Q7-11	Q7-12	Q7-13	Q7-14	Q7-15	Q7-16	Q8	Q9
SV1	ESI1	papier		1	1		1		sms	non	ot	non	non		1	1	1	1			1									js	sv															1		NA	NA
SV1	ESI2	ordi	1	1	1					non	ot	non	ot	1	1		1				1									sv	sv	1	1															sv	sv
SV1	ESI3	papier	1	1						NA	ot	NA	NA	1	1			1												qqf	js	1	1					1										1X	qqf
SV1	ESI4	ordi	1							non	ot	ot	non				1													js	qqf				1					1	1			notercours				qqf	qqf
SV1	ESI5	X	1							non	ot	osp	ot			1	1			1				1						sv	sv													notercours				1X	sv
SV1	ESI6	pas						1		non	ot	non	non					1							1					js	1X															1		NA	NA
SV1	ESI7	papier						1		non	ot	non	non				1							1	1					js	qqf															1		NA	NA
SV1	ESI8	ordi						1		NA	osp	NA	ot														1			js	js											1						sv	js
SV1	ESI9	papier	1	1	1		1		sms	NA	ot	NA	NA	1	1		1	1	1		1				1					qqf	qqf	NA	NA	NA	NA	NA	NA	NA	NA	NA	NA	NA	NA	NA	NA	NA	NA	NR	NR
SV1	ESI10	papier	1							osp	NA	NA	NA														1			NR	NR	NA	NA	NA	NA	NA	NA	NA	NA	NA	NA	NA	NA	NA	NA	NA	NA	NR	NR
SV1	ESI11	ordi		1						non	ot	ot	non				1													js	sv	1	1									1						tt	1X
SV1	ESI12	papier	1							non	osp	non	non				1									reg-heure				js	qqf															1		NA	NA
SV1	ESI13	pas	1							non	ot	non	ot				1	1			1	1			1					nvp	sv									1				shop				qqf	tt
SV1	ESI14	papier	1			1				non	osp	non	non													reg-heure				js	qqf															1		NA	NA
SV1	ESI15	papier	1					1		non	osp	non	osp															1		NA	NA															1		NA	NA
SV1	ESI16	papier	1							non	osp	non	non				1	1												js	1X															1		NA	NA
SV1	ESI17	papier	1							NA	osp	NA	NA					1							1					1X	1X															1		NA	NA
SV1	ESI18	papier	1							NA	osp	NA	NA																1	js	js															1		NA	NA
SV1	ESI19	papier	1							NA	osp	non	non										1							js	js															1		NA	NA
SV1	ESI20	pas						1		non	osp	non	non				1	1												js	qqf															1		NA	NA
SV1	ESI21	papier	1							non	osp	non	non				1													js	1X															1		NA	NA
SV1	ESI22	papier						1		non	osp	non	non															1		NA	NA	NA	NA	NA	NA	NA	NA	NA	NA	NA	NA	NA	NA	NA	NA	NA	NA	NR	NR
SV1	ESI23	papier	1	1						non	osp	non	non													reg-heure				js	js															1		NA	NA
SV1	ESI24	ordi	1							non	osp	non	ot					1								reg-heure				sv	sv													notercours				tt	js
SV1	ESI25	papier	1							osp	non	non	non													reg-heure				js	qqf															1		NA	NA
SV1	ESI26	papier						1		non	ot	non	non				1	1								flâner				js	sv				1			1										js	sv
SV1	ESI27	papier	1							non	ot	non	non				1	1			1		1		1					js	sv															1		NA	NA
SV1	ESI28	ordi	1							non	ot	non	ot				1													js	qqf											1						js	js
SV1	ESI29	papier	1							non	ot	non	non				1						1							js	qqf															1		NA	NA
SV1	ESI30	papier	1							osp	non	non	non				1						1		1					js	js																1	js	js
SV1	ESI31	papier	1							non	non	non	non															1		NA	NA															1		NA	NA
SV1	ESI32	papier						1		NA	ot	NA	NA														1			js	js															1		NA	NA
SV1	ESI33	papier		1						non	osp	non	non				1	1							1					qqf	qqf															1		NA	NA
SV1	ESI34	papier	1	1						ot	ot	non	non				1	1					1	1	1					qqf	qqf							1		1								js	js
SV1	ESI35	pas						1		ot	non	non	non				1	1		1			1		1					js	tt															1		NA	NA
SV1	ESI36	X	1							non	ot	non	ot		1		1	1				1	1	1	1					qqf	sv										1	1						js	1X
SV1	ESI37	papier	1							NA	osp	NA	NA				1						1							js	sv															1		NA	NA
SV1	ESI38	ordi						1		non	osp	non	ot														1			js	1X			1	1							1						tt	qqf
SV1	ESI39	papier	1							ot	ot	NA	NA				1			1	1	1			1					js	sv															1		NA	NA
SV1	ESI40	papier						1		non	non	non	non														1	1		NA	NA															1		NA	NA
SV1	ESI41	papier						1		NA	ot	NA	osp	1																1X	js														1			NR	NR
SV1	ESI42	papier						1		non	ot	non	non		1		1													qqf	qqf															1		NA	NA
SV1	ESI43	ordi	1							non	ot	non	ot				1	1			1									js	sv			1														js	qqf
SV1	ESI44	papier	1							NA	ot	NA	ot																1	nvp	nvp																1	nvp	nvp
SV1	ESI45	papier	1				1			non	ot	non	non				1	1												qqf	qqf															1		NA	NA
SV1	ESI46	papier						1		NA	ot	NA	NA				1						1		1					js	sv															1		NA	NA
SV1	ESI47	papier	1			1				osp	non	non	non														1			js	js															1		NA	NA
SV1	ESI48	papier	1	1						osp	NA	NA	NA	1																1X	js															1		NA	NA
SV1	ESI49	papier	1							NA	NA	NA	NA														1			NR	js															1		NA	NA
SV1	ESI50	papier	1							non	NA	ot	non														1			js	js				1													qqf	qqf
SV1	ESI51	papier	1							non	non	non	non														1	1		NA	NA															1		NA	NA
SV1	ESI52	papier						1		non	ot	non	non		1		1													js	sv															1		NA	NA
SV1	ESI53	papier						1		NA	ot	NA	NA	1	1		1													js	sv															1		NA	NA
SV1	ESI54	papier	1							NA	osp	NA	NA													consSMS				js	1X															1		NA	NA
SV1	ESI55	papier					1		qt_int	non	osp	non	non														1			js	js															1		NA	NA
SV1	ESI56	papier	1							non	ot	non	non				1				1		1							js	sv															1		NA	NA
SV1	ESI57	papier	1							non	ot	non	non				1	1			1		1		1					js	sv															1		NA	NA
SV1	ESI58	papier	1							NA	ot	NA	NA				1	1												qqf	qqf																1	NR	NR
SV1	ESI59	papier						1		non	ot	non	non				1					1								js	qqf															1		NA	NA
SV1	ESI60	papier	1	1						NA	ot	NA	NA	1	1		1								1					qqf	sv															1		NA	NA
SV1	ESI61	papier	1							non	ot	non	non				1	1							1					js	qqf															1		NA	NA
SV1	ESI62	papier	1							NA	osp	NA	NA	1			1													qqf	1X															1		NA	NA
SV1	ESI63	papier	1							non	ot	non	non		1		1	1			1		1							js	sv															1		NA	NA
SV1	ESI64	papier					1		qt_int	non	ot	NA	NA				1									reg-heure				qqf	qqf														1			nvp	nvp
SV1	ESI65	ordi						1		non	ot	ot	non	1			1	1						1	1					qqf	qqf				1							1						qqf	qqf
SV1	ESI66	ordi	1							non	osp	ot	non	1			1	1					1							qqf	qqf	1																tt	qqf
SV1	ESI67	ordi	1							non	ot	non	ot				1	1					1							sv	sv											1						tt	js
SV1	ESI68	papier	1							non	osp	non	non	1			1													1X	1X														1			js	js
SV1	ESI69	papier	1							non	osp	non	non				1	1							1					qqf	qqf															1		NA	NA
SV1	ESI70	ordi	1							non	osp	ot	non				1	1							1					js	1X				1							1	1					tt	qqf
SV1	ESI71	papier	1							non	osp	non	non				1								1					js	1X															1		NA	NA
SV1	ESI72	pas	1							non	osp	non	non				1	1							1					js	qqf															1		NA	NA
SV1	ESI73	ordi		1						non	ot	non	ot	1			1													qqf	qqf	1																qqf	js
SV1	ESI74	papier	1	1						non	ot	non	non	1	1		1	1							1					qqf	qqf															1		NA	NA
SV1	ESI75	pas				1				non	ot	osp	ot		1	1	1		1		1	1		1						nvp	nvp																1	nvp	nvp
SV1	ESI76	papier	1							osp	non	non	non				1													js	sv															1		NA	NA
SV1	ESI77	papier	1			1				non	non	non	non															1		NA	NA															1		NA	NA
SV1	ESI78	papier	1							osp	non	non	non														1			js	js															1		NA	NA
SV1	ESI79	papier						1		non	osp	non	non													reg-heure				js	1X															1		NA	NA
HUS1	ESI1	ordi						1		non	ot	non	ot		1		1								1					js	qqf											1						tt	js
HUS1	ESI2	papier	1			1				osp	non	non	non				1								1					js	1X															1		NA	NA
HUS1	ESI3	ordi	1			1				non	ot	non	ot		1		1													qqf	qqf											1						tt	js
HUS1	ESI4	ordi				1				osp	non	non	ot	1			1								1					1X	qqf													notercours				tt	js
HUS1	ESI5	papier	1							non	osp	non	non														1			js	js															1		NA	NA
HUS1	ESI6	papier		1		1				non	non	non	non														1	1		NA	NA														1	1		NA	NA
HUS1	ESI7	papier	1							non	osp	non	osp														1			js	js															1		NA	NA
HUS1	ESI8	ordi	1							osp	osp	non	ot														1			js	js											1						tt	1X
HUS1	ESI9	papier	1			1	1		qt_int	non	osp	non	non													reg-heure				js	1X															1		NA	NA
HUS1	ESI10	papier	1			1				non	osp	non	non														1			js	js															1		NA	NA
HUS1	ESI11	ordi	1	1						non	ot	non	ot	1			1													qqf	qqf													notercours				js	js
HUS1	ESI12	papier					1		qt_int	osp	osp	non	non														1			NR	NR														1	1		NA	NA
HUS1	ESI13	ordi	1							NA	ot	NA	ot				1													js	tt											1						tt	js
HUS1	ESI14	X				1				non	osp	non	ot					1							1					qqf	1X											1						tt	js
HUS1	ESI15	papier	1			1				NA	osp	NA	NA														1			js	js															1		NA	NA
HUS1	ESI16	papier	1							osp	non	non	non														1			NR	NR															1		NA	NA
HUS1	ESI17	papier		1			1		qt_int	osp	non	non	non															1		js	js															1		NA	NA
HUS1	ESI18	papier		1		1				NA	osp	NA	NA	1			1	1					1							qqf	qqf															1		NA	NA
HUS1	ESI19	papier						1		non	non	non	non														1	1		NA	NA															1		NA	NA
HUS1	ESI20	papier	1			1				NA	osp	NA	NA				1	1												qqf	qqf							1				1				1		NA	NA
HUS1	ESI21	ordi	1	1						non	ot	non	ot	1																1X	qqf											1						1X	qqf
HUS1	ESI22	ordi	1							ot	NA	NA	ot				1	1												js	qqf											1						tt	js
HUS1	ESI23	ordi	1							NA	ot	NA	ot				1						1			claroline				sv	sv										1	1						tt	1X
HUS1	ESI24	ordi	1							non	ot	non	ot				1								1					qqf	qqf											1						tt	js
HUS1	ESI25	X	1							NA	ot	NA	ot				1	1				1								NR	qqf											1						tt	js
HUS1	ESI26	ordi						1		NA	NA	ot	NA														1			js	1X											1						js	1X
HUS1	ESI27	papier	1							NA	osp	non	osp														1			js	js														1			js	js
HUS1	ESI28	papier	1							NA	osp	non	non														1			js	js														1	1		NA	NA
HUS1	ESI29	papier	1							NA	ot	non	non				1								1					js	qqf															1		NA	NA
HUS1	ESI30	papier	1							non	ot	non	non				1	1					1							js	qqf															1		NA	NA
HUS1	ESI31	papier	1							non	ot	non	non				1	1												qqf	qqf															1		NA	NA
HUS1	ESI32	papier				1				non	osp	non	non														1			NR	NR														1	1		NA	NA
HUS1	ESI33	papier				1				osp	osp	non	non												1					js	1X															1		NA	NA
HUS1	ESI34	ordi	1			1				non	osp	non	ot														1			js	js											1						tt	js
HUS1	ESI35	ordi						1		NA	osp	osp	ot				1	1					1							js	qqf																1	tt	js
HUS1	ESI36	ordi	1							osp	osp	non	ot				1				1									qqf	1X														1			1X	1X
HUS1	ESI37	papier	1							non	non	non	non										1							NA	NA															1		NA	NA
HUS1	ESI38	ordi	1			1				ot	ot	NA	ot														1	1		NA	NA											1						tt	js
HUS1	ESI39	ordi	1			1				NA	ot	NA	ot	1			1	1			1				1					1X	qqf											1						tt	js
HUS1	ESI40	papier	1			1				non	osp	non	non												1					js	js															1		NA	NA
HUS1	ESI41	papier	1							non	osp	non	non				1													js	1X														1	1		NA	NA
HUS1	ESI42	papier	1			1				non	osp	non	osp														1			NR	NR														1	1		NA	NA
HUS1	ESI43	ordi	1							osp	NA	NA	ot	1	1															js	js														1			js	js
HUS1	ESI44	papier				1				non	osp	non	non														1			js	1X															1		NA	NA
HUS1	ESI45	papier	1			1				ot	non	non	non				1									reg-heure				jnsp	qqf															1		NA	NA
HUS1	ESI46	papier	1							osp	osp	non	non														1			js	js															1		NA	NA
HUS1	ESI47	papier	1							non	ot	non	non		1		1	1					1							js	sv														1			js	js
HUS1	ESI48	papier						1		non	non	non	non														1	1		NA	NA														1	1		NA	NA
HUS1	ESI49	papier	1							osp	NA	NA	NA			1	1	1			1									js	qqf														1	1		NA	NA
HUS1	ESI50	papier			1					ot	ot	non	non				1	1			1				1					qqf	qqf															1		NA	NA
HUS1	ESI51	papier	1							non	osp	non	non														1			js	js															1		NA	NA
HUS1	ESI52	papier	1							NA	osp	NA	NA				1	1												NR	NR															1		NA	NA
HUS1	ESI53	papier						1		non	osp	non	non														1			NR	NR															1		NA	NA
HUS1	ESI54	papier	1			1				non	osp	non	non														1			NR	NR															1		NA	NA
HUS1	ESI55	papier						1		non	ot	non	non												1					js	qqf															1		NA	NA
HUS1	ESI56	ordi	1							NA	ot	non	ot				1	1							1					js	qqf											1						tt	js
HUS1	ESI57	papier				1				non	non	non	non														1			js	1X														1	1		NA	NA
HUS1	ESI58	papier	1				1		qt_int	non	non	non	non														1			js	js															1		NA	NA
HUS1	ESI59	pas				1				non	ot	non	ot	1			1	1												qqf	sv										1							qqf	qqf
HUS1	ESI60	papier	1							non	ot	non	non				1	1							1					js	qqf															1		NA	NA
HUS1	ESI61	ordi						1		NA	osp	NA	ot														1		1	NA	NA											1						tt	js
HUS1	ESI62	papier						1		NA	ot	NA	NA	1			1	1			1									sv	nvp														1	1		NA	NA
HUS1	ESI63	papier		1		1				non	non	non	non															1		NA	NA															1		NA	NA
HUS1	ESI64	papier	1							non	ot	non	non				1	1												js	qqf															1		NA	NA
HUS1	ESI65	papier	1							NA	ot	NA	NA				1													js	qqf															1		NA	NA
HUS1	ESI66	papier	1							osp	non	non	non														1			NR	NR															1		NA	NA
HUS1	ESI67	papier	1							osp	osp	non	non														1			NR	NR														1	1		NA	NA
HUS1	ESI68	papier				1				NA	NA	NA	NA															1		NA	NA															1		NA	NA
HUS1	ESI69	papier	1			1				NA	osp	NA	NA														1			js	js															1		NA	NA
HUS1	ESI70	papier						1		non	osp	non	non														1			js	js														1	1		NA	NA
HUS1	ESI71	papier	1							NA	osp	non	non														1			js	js														1	1		NA	NA
HUS1	ESI72	pas						1		ot	ot	non	non				1	1			1		1							sv	sv							1		1								js	1X
HUS1	ESI73	papier				1				ot	ot	NA	NA				1				1									qqf	qqf															1		NA	NA
HUS1	ESI74	papier	1			1				non	osp	non	non														1			js	js															1		NA	NA
HUS1	ESI75	papier	1							osp	non	non	non				1													js	js															1		NA	NA
HUS1	ESI76	papier	1			1				non	ot	non	non	1	1		1								1					qqf	qqf															1		NA	NA
HUS1	ESI77	ordi	1							non	ot	non	ot		1		1				1	1			1					js	sv															1		js	js
HUS1	ESI78	ordi				1				non	osp	non	ot														1			NR	NR											1						js	js
HUS1	ESI79	papier	1							non	osp	non	non	1												reg-heure				1X	qqf														1	1		NA	NA
HUS1	ESI80	papier	1							non	osp	non	non														1			js	js															1		NA	NA
HUS1	ESI81	ordi						1		osp	osp	non	ot				1	1												qqf	qqf											1						tt	js
HUS1	ESI82	papier	1			1				non	ot	non	non				1								1					js	sv															1		NA	NA
HUS1	ESI83	ordi	1							non	ot	non	ot				1					1			1					1X	sv											1						tt	js
HUS1	ESI84	ordi	1			1				NA	ot	ot	NA				1								1					qqf	qqf											1						tt	js
HUS1	ESI85	ordi	1			1				NA	osp	osp	ot														1			NR	NR											1						tt	1X
HUS1	ESI86	papier	1			1				non	ot	non	non					1												js	qqf															1		NA	NA
HUS1	ESI87	papier	1			1				ot	NA	NA	NA		1		1								1					qqf	1X															1		NA	NA
HUS1	ESI88	ordi						1		non	ot	non	ot	1			1	1						1						tt	sv											1		notercours				tt	js
HUS1	ESI89	ordi						1		NA	NA	NA	ot														1			js	js													notercours				tt	js
HUS1	ESI90	ordi	1							NA	NA	NA	ot	1									1		1					qqf	qqf																1	tt	qqf
HUS1	ESI91	ordi		1		1				osp	osp	non	ot	1	1										1					qqf	1X																1	tt	js
HUS1	ESI92	ordi	1			1				non	ot	non	ot	1			1								1					qqf	qqf											1						tt	js
HUS1	ESI93	ordi	1							non	ot	non	ot			1	1				1		1		1					qqf	sv											1						tt	js
HUS1	ESI94	papier	1			1				non	ot	non	non				1	1			1	1								1X	sv															1		NA	NA
HUS1	ESI95	ordi	1							NA	NA	NA	ot				1				1		1							js	sv											1						tt	js
HUS1	ESI96	ordi		1		1				non	ot	non	ot		1		1	1		1	1		1		1					js	sv											1						js	js
HUS1	ESI97	papier	1							non	ot	non	non				1						1		1					qqf	sv														1			js	js
HUS1	ESI98	ordi				1				ot	NA	ot	non				1													NR	NR											1						sv	js
HUS1	ESI99	papier	1			1				non	ot	non	non													reg-heure				qqf	js															1		NA	NA
HUS1	ESI100	papier						1		osp	non	non	non													reg-heure				qqf	qqf														1	1		NA	NA
HUS1	ESI101	ordi	1			1				non	osp	non	ot														1			js	js																1	nvp	nvp
HUS1	ESI102	papier	1							osp	non	non	non												1					js	1X															1		NA	NA
HUS1	ESI103	papier	1			1				osp	non	non	non				1													js	qqf															1		NA	NA
HUS1	ESI104	ordi				1				non	ot	non	ot				1	1							1					js	sv											1						tt	js
HUS1	ESI105	ordi	1			1				NA	ot	NA	ot					1							1					qqf	qqf											1						tt	js
HUS1	ESI106	ordi	1							non	osp	non	ot				1			1	1	1								1X	qqf											1	1					tt	js
HUS1	ESI107	ordi						1		ot	non	non	ot				1								1					qqf	qqf											1						tt	js
HUS1	ESI108	ordi				1				non	osp	non	ot												1					1X	1X											1						tt	1X
HUS1	ESI109	papier				1				NA	osp	NA	NA														1	1		NA	NA															1		NA	NA
HUS1	ESI110	papier				1				osp	NA	NA	NA														1			NR	NR															1		NA	NA
HUS1	ESI111	ordi	1							osp	NA	non	ot				1				1									qqf	qqf											1						sv	nvp
HUS1	ESI112	papier						1		non	ot	non	non	1											1					js	qqf															1		NA	NA
HUS1	ESI113	ordi	1	1						non	osp	non	ot		1		1	1					1	1						sv	sv											1						tt	1X
HUS1	ESI114	X	1	1		1	1		anciencours	non	ot	non	ot				1	1			1		1	1	1					jnsp	sv											1	1	1				tt	js
HUS1	ESI115	papier	1							non	ot	NA	ot	1	1		1				1	1	1							sv	qqf															1		js	js
HUS1	ESI116	papier	1			1				non	ot	NA	NA	1		1	1								1					qqf	qqf														1	1		NA	NA
HUS1	ESI117	papier						1		non	ot	non	non				1	1												js	qqf															1		NA	NA
HUS1	ESI118	papier	1			1				osp	non	non	non				1													js	qqf															1		NA	NA
HUS1	ESI119	papier	1							NA	NA	NA	NA	1																1X	NR		1					1										sv	nvp
HUS1	ESI120	ordi	1	1						non	ot	non	ot	1	1		1							1						sv	sv																	NR	NR
HUS1	ESI121	ordi						1		non	ot	non	ot		1		1				1									js	tt														1			js	js
HUS1	ESI122	papier						1		non	ot	non	non	1			1								1					qqf	qqf															1		NA	NA
HUS1	ESI123	ordi				1				osp	NA	NA	ot				1	1							1					qqf	qqf											1						js	1X
HUS1	ESI124	papier				1				NA	ot	non	non	1			1	1												qqf	1X															1		NA	NA
HUS1	ESI125	pas	1			1				NA	ot	NA	NA	1			1	1			1	1								qqf	tt															1		NA	NA
HUS1	ESI126	papier	1							non	ot	non	non				1													js	sv															1		NA	NA
HUS1	ESI127	ordi						1		non	osp	ot	non		1		1	1												1X	1X											1						NR	NR
HUS1	ESI128	papier	1			1				non	osp	non	non	1	1		1	1							1					qqf	qqf															1		NA	NA
HUS1	ESI129	ordi	1			1				NA	osp	non	ot														1			js	js											1						tt	js
HUS1	ESI130	papier				1				NA	ot	NA	NA				1	1							1					qqf	qqf															1		NA	NA
HUS1	ESI131	papier	1			1				non	non	non	non					1							1					1X	qqf															1		NA	NA
HUS1	ESI132	ordi	1			1				non	ot	non	ot	1				1						1	1					qqf	js	1			1								1					tt	js
HUS1	ESI133	papier						1		non	ot	NA	NA				1	1												js	qqf															1		NA	NA
HUS1	ESI134	papier	1							non	ot	non	non	1	1		1								1					nvp	nvp																1	nvp	nvp
HUS1	ESI135	papier	1			1				NA	ot	NA	NA												1					qqf	qqf															1		NA	NA
HUS1	ESI136	papier						1		osp	non	non	osp														1			js	js														1			js	js
HUS1	ESI137	papier	1							NA	osp	osp	NA				1													js	qqf														1			js	js
HUS1	ESI138	papier	1							non	ot	non	non												1					js	qqf															1		NA	NA
HUS1	ESI139	papier	1							non	non	non	non														1			nvp	nvp															1		NA	NA
HUS1	ESI140	X				1				ot	non	non	ot				1													qqf	js											1						tt	js
HUS1	ESI141	papier	1							NA	NA	NA	NA																1	js	js														1			js	js
HUS1	ESI142	papier	1							osp	NA	NA	NA				1													js	js														1	1		js	js
HUS1	ESI143	papier	1			1				osp	NA	NA	NA			1														js	js														1	1		js	js
HUS1	ESI144	ordi				1				NA	osp	NA	ot				1	1					1		1					js	qqf											1	1					tt	jnsp
HUS1	ESI145	papier	1							osp	osp	non	non	1	1	1	1	1							1					qqf	qqf															1		js	js
HUS1	ESI146	papier						1		NA	ot	NA	NA				1													js	qqf															1		NA	NA
HUS1	ESI147	X				1				NA	NA	NA	ot														1	1		NA	NA											1						tt	js
HUS1	ESI148	papier	1	1		1				non	osp	non	non				1	1			1									js	qqf														1			js	js
HUS1	ESI149	papier				1				ot	ot	non	non				1	1							1					qqf	qqf														1	1		NA	NA
HUS1	ESI150	papier						1		osp	NA	NA	NA			1	1					1								js	js														1	1		js	js
HUS1	ESI151	papier	1			1				non	ot	non	non														1			NR	NR														1			NR	NR
HUS1	ESI152	papier	1			1				non	osp	non	non														1			js	1X															1		NA	NA
HUS1	ESI153	papier						1		non	osp	non	non														1			js	js															1		NA	NA
HUS1	ESI154	papier	1							non	osp	non	non														1			js	js															1		NA	NA
HUS1	ESI155	papier	1			1				non	osp	non	non														1			js	js														1			js	js
HUS1	ESI156	papier	1			1				NA	ot	NA	NA	1			1													qqf	1X														1			js	js
HUS1	ESI157	papier	1							non	ot	non	non				1													qqf	qqf														1	1		NA	NA
HUS1	ESI158	papier						1		non	ot	non	non				1													js	qqf															1		NA	NA
HUS1	ESI159	papier						1		non	osp	non	non				1	1												js	qqf															1		NA	NA
HUS1	ESI160	papier	1			1				non	ot	non	non		1	1	1	1			1	1								js	tt															1		NA	NA
HUS1	ESI161	papier	1			1				osp	non	non	non				1					1								js	qqf															1		NA	NA
HUS1	ESI162	papier	1							non	non	non	non															1		NA	NA														1	1		NA	NA
HUS2	ESI1	ordi	1	1			1		Wpersojeux	non	ot	non	ot				1				1		1							js	qqf			1							1							sv	sv
HUS2	ESI2	ordi	1					1		non	ot	non	ot		1		1	1			1									js	qqf										1							jnsp	qqf
HUS2	ESI3	ordi		1						non	ot	non	ot	1			1								1					qqf	qqf	1	1	1														qqf	qqf
HUS2	ESI4	ordi						1		non	ot	non	ot		1		1	1			1		1							js	sv												1					sv	js
HUS2	ESI5	papier						1		NA	ot	NA	NA				1	1					1		1					js	tt														1	1		NA	NA
HUS2	ESI6	papier						1		NA	ot	NA	NA		1										1	recTFE				qqf	qqf														1	1		NA	NA
HUS2	ESI7	ordi	1				1		qt_int	NA	ot	ot	NA				1								1					js	qqf											1						js	js
HUS2	ESI8	ordi	1				1		telport	non	ot	non	ot		1		1								1					js	qqf											1						js	js
HUS2	ESI9	ordi	1							non	ot	ot	non				1						1							js	sv			1						1	1	1						qqf	sv
HUS2	ESI10	pas						1		ot	NA	NA	ot	1			1	1			1				1					qqf	sv														1			js	js
HUS2	ESI11	pas	1							non	ot	non	ot		1															1X	1X												1					sv	1X
HUS2	ESI12	ordi	1							NA	ot	NA	ot				1	1			1				1					js	tt		1	1	1						1			prepCV				js	tt
HUS2	ESI13	papier	1							ot	ot	non	non		1		1													qqf	1X															1		NA	NA
HUS2	ESI14	ordi	1							ot	ot	non	ot		1		1	1					1							js	sv													notercours				tt	js
HUS2	ESI15	ordi	1							non	ot	non	ot				1							1						js	1X											1						sv	js
HUS2	ESI16	papier	1							non	ot	non	non				1						1							js	sv														1	1		js	js
HUS2	ESI17	papier	1					1		non	non	non	non					1							1					1X	js														1	1		NA	NA
HUS2	ESI18	ordi						1		NA	osp	NA	ot				1													js	1X															1		NA	NA
HUS2	ESI19	ordi	1							NA	ot	NA	ot				1									rechinfoautrecours				1X	qqf													regautre cours				NR	1X
HUS2	ESI20	ordi	1							NA	NA	NA	ot														1	1		NA	NA										1							tt	js
HUS2	ESI21	ordi	1							NA	NA	NA	ot															1		NA	NA										1							tt	NR
HUS2	ESI22	papier						1		osp	non	non	non															1		NA	NA															1		NA	NA
HUS2	ESI23	ordi	1							NA	ot	NA	ot		1		1													js	1X											1						tt	js
HUS2	ESI24	papier	1							non	ot	non	non		1		1						1		1					js	sv															1		NA	NA
HUS2	ESI25	ordi	1							NA	ot	ot	NA		1		1													sv	qqf											1						tt	qqf
HUS2	ESI26	papier	1							non	ot	ot	non				1	1						1	1					qqf	1X										1							qqf	qqf
HUS2	ESI27	papier	1							non	osp	non	non															1		NA	NA															1		NA	NA
HUS2	ESI28	pas	1	1						osp	non	ot	non	1	1		1	1							1					qqf	qqf				1								1					sv	qqf
HUS2	ESI29	pas	1							non	ot	NA	ot				1													sv	js									1		1						qqf	qqf
HUS2	ESI30	papier	1							non	non	non	non														1	1		NA	NA															1		NA	NA
HUS2	ESI31	papier	1					1		non	non	non	non				1						1							js	sv															1		NA	NA
HUS2	ESI32	papier	1							non	ot	non	non				1	1					1							js	sv															1		NA	NA
HUS2	ESI33	papier						1		non	osp	non	non												1					NR	NR														1			js	js
HUS2	ESI34	papier	1	1						non	ot	non	non		1		1						1							qqf	sv															1		NA	NA
HUS2	ESI35	papier	1							non	ot	non	non				1						1		1					js	sv															1		NA	NA
HUS2	ESI36	papier						1		non	osp	non	non														1			js	js															1		NA	NA
HUS2	ESI37	papier	1							osp	non	non	non				1						1							qqf	qqf															1		NA	NA
HUS2	ESI38	ordi	1							non	ot	non	ot	1			1	1							1					qqf	qqf											1						js	js
HUS2	ESI39	papier	1							NA	ot	NA	NA				1													js	jnsp															1		NA	NA
HUS2	ESI40	papier	1							non	ot	non	non				1				1		1							js	sv														1	1		NA	NA
HUS2	ESI41	papier	1							non	non	non	non													sms				1X	1X	NA	NA	NA	NA	NA	NA	NA	NA	NA	NA	NA	NA	NA	NA	NA	NA	js	js
HUS2	ESI42	ordi	1							non	ot	non	ot				1									partage3G				1X	qqf	1	1					1				1						1X	qqf
HUS2	ESI43	pas	1				1		Wperso	NA	ot	NA	ot	1	1		1									rechercheautre				qqf	sv											1	1					sv	1X
HUS2	ESI44	papier	1					1		NA	osp	NA	NA												1					1X	js															1		NA	NA
HUS2	ESI45	papier	1							non	osp	non	non														1	1		NA	NA														1	1		NA	NA
HUS2	ESI46	papier	1							non	osp	non	non					1			1									js	qqf															1		NA	NA
HUS2	ESI47	papier	1				1		qt_int	non	ot	non	non				1						1							js	sv															1		NA	NA
HUS2	ESI48	papier	1							ot	non	non	non				1			1			1							sv	sv															1		NA	NA
HUS2	ESI49	pas						1		ot	NA	NA	NA		1		1	1												sv	qqf		1															NR	NR
HUS2	ESI50	papier	1							ot	ot	non	non					1		1	1		1							sv	sv															1		NA	NA
HUS2	ESI51	papier	1							NA	ot	NA	NA				1													1X	nvp							1										1X	1X
HUS2	ESI52	papier			1					ot	ot	non	non				1						1							js	qqf															1		NA	NA
HUS2	ESI53	papier	1							non	ot	non	non				1	1												js	qqf															1		NA	NA
HUS2	ESI54	papier	1							non	ot	non	non				1	1							1					js	qqf														1	1		NA	NA
HUS2	ESI55	papier	1							ot	ot	NA	NA				1	1			1			1						qqf	qqf															1		NA	NA
HUS2	ESI56	papier	1							non	osp	non	non														1			NR	NR	NA	NA	NA	NA	NA	NA	NA	NA	NA	NA	NA	NA	NA	NA	NA	NA	NR	NR
HUS2	ESI57	papier	1							osp	non	non	non				1													js	1X															1		NA	NA
HUS2	ESI58	papier		1		1				NA	NA	NA	NA														1			NR	NR	NA	NA	NA	NA	NA	NA	NA	NA	NA	NA	NA	NA	NA	NA	NA	NA	NR	NR
HUS2	ESI59	papier	1	1						ot	ot	NA	NA	1			1				1	1								1X	qqf	NA	NA	NA	NA	NA	NA	NA	NA	NA	NA	NA	NA	NA	NA	NA	NA	NR	NR
HUS2	ESI60	papier	1							osp	non	non	non														1			js	js															1		NA	NA
Sa1	ESI1	papier	1							osp	non	osp	non		1		1													qqf	nvp															1		NA	NA
Sa1	ESI2	papier	1				1		anciencours	non	ot	non	non	1			1								1					qqf	tt															1		NA	NA
Sa1	ESI3	papier	1	1		1				NA	osp	NA	NA				1	1			1									qqf	qqf															1		NA	NA
Sa1	ESI4	papier						1		ot	non	non	non				1													js	qqf															1		NA	NA
Sa1	ESI5	pas	1			1				non	ot	non	non		1	1	1				1				1					sv	sv														1			NR	NR
Sa1	ESI6	papier						1		non	osp	non	non														1			NR	NR														1	1		NA	NA
Sa1	ESI7	pas						1		non	ot	non	non		1		1	1		1	1		1		1					1X	sv															1		NA	NA
Sa1	ESI8	pas					1		pptfincours	NA	ot	NA	NA								1		1							js	sv														1			js	js
Sa1	ESI9	papier	1				1		mesconnaissances	non	ot	non	non	1			1				1				1					qqf	qqf															1		NA	NA
Sa1	ESI10	papier		1						non	osp	non	non	1											1					qqf	1X															1		NA	NA
Sa1	ESI11	papier	1							NA	ot	NA	NA				1	1			1				1					sv	sv														1			js	js
Sa1	ESI12	papier		1						non	ot	non	non	1	1		1						1							qqf	qqf															1		NA	NA
Sa1	ESI13	papier	1							non	ot	non	non		1		1				1									1X	1X															1		NA	NA
Sa1	ESI14	papier	1	1						non	non	non	non														1			js	js														1			js	js
Sa1	ESI15	papier	1			1				non	ot	non	non														1			js	js															1		NA	NA
Sa1	ESI16	papier						1		non	ot	non	non	1																1X	js															1		NA	NA
Sa1	ESI17	papier	1	1						osp	non	non	non	1			1								1					1X	qqf															1		js	js
Sa1	ESI18	papier	1							osp	non	non	non														1			js	js														1			js	js
Sa1	ESI19	papier	1							non	non	non	non				1													js	qqf														1			NR	NR
Sa1	ESI20	X	1			1				ot	NA	ot	NA	1	1		1													qqf	qqf	1									1	1						sv	qqf
Sa1	ESI21	papier	1							non	ot	non	non			1					1									js	sv			1				1										js	js
Sa1	ESI22	papier		1						non	osp	non	non	NA	NA	NA	NA	NA	NA	NA	NA	NA	NA	NA	NA	NA	NA	NA	NA	NR	NR														1			js	js
Sa1	ESI23	pas				1				non	ot	non	non	1			1	1												qqf	qqf	1			1			1										qqf	qqf
Sa1	ESI24	pas						1		ot	NA	NA	NA				1	1					1							js	sv	NA	NA	NA	NA	NA	NA	NA	NA	NA	NA	NA	NA	NA	NA	NA	NA	NR	NR
Sa1	ESI25	papier	1							NA	osp	NA	NA														1			js	js															1		NA	NA
Sa1	ESI26	ordi		1		1				ot	ot	ot	non	1			1	1					1		1					qqf	qqf											1						tt	js
Sa1	ESI27	papier	1							non	ot	non	non				1													js	qqf															1		NA	NA
Sa1	ESI28	papier	1							non	ot	non	non				1	1							1					js	sv															1		NA	NA
Sa1	ESI29	papier						1		osp	non	non	non				1													js	js															1		NA	NA
Sa1	ESI30	pas	1							non	osp	non	non				1													js	sv															1		NA	NA
Sa1	ESI31	papier	1							NA	osp	NA	NA					1												1X	1X															1		NA	NA
Sa1	ESI32	pas				1				osp	non	non	non		1		1													qqf	qqf															1		NA	NA
Sa1	ESI33	pas						1		ot	non	ot	non	1			1	1					1	1						qqf	1X	1				1												qqf	1X
Sa1	ESI34	pas	1			1				non	osp	osp	non			1														qqf	qqf														1			NR	NR
Sa1	ESI35	pas	1							non	ot	non	non	1	1		1	1												qqf	qqf															1		NA	NA
Sa1	ESI36	papier				1				ot	non	non	non				1													qqf	qqf															1		NA	NA
Sa1	ESI37	papier		1						ot	non	non	non	1	1		1	1					1							qqf	qqf															1		NA	NA
Sa1	ESI38	pas				1				ot	ot	NA	NA	1			1								1					qqf	qqf																1	nvp	NR
Sa1	ESI39	papier	1	1		1				non	ot	non	non				1													qqf	NR															1		NA	NA
Sa1	ESI40	papier	1							non	non	non	non														1	1		NA	NA															1		NA	NA
Sa1	ESI41	papier						1		non	osp	non	non														1	1		NR	NR															1		NA	NA
Sa1	ESI42	papier	1							osp	osp	non	non	1			1													qqf	1X															1		NA	NA
H1	ESI1	ordi	1	1			1		film	non	ot	NA	ot	1	1	1	1	1	1	1	1	1	1	1						qqf	sv	1	1	1	1	1					1	1						tt	sv
H1	ESI2	papier	1							non	osp	ot	non	1																qqf	qqf													regcours				tt	js
H1	ESI3	ordi	1							non	osp	non	ot														1			js	js											1						tt	js
H1	ESI4	ordi						1		non	ot	non	ot				1													js	sv		1											regppt				tt	qqf
H1	ESI5	pas						1		non	ot	non	ot		1		1								1					jnsp	jnsp		1															tt	tt
H1	ESI6	ordi		1						NA	osp	NA	ot														1			1X	js	1																tt	js
H1	ESI7	ordi	1							non	ot	non	ot	1			1				1			1						sv	qqf										1	1						sv	js
H1	ESI8	papier						1		NA	osp	NA	osp														1			NR	NR														1			NR	NR
H1	ESI9	papier	1							non	ot	non	non														1			js	js															1		NA	NA
H1	ESI10	papier	1							non	osp	non	non														1			js	js															1		NA	NA
H1	ESI11	X						1		non	ot	ot	non				1													js	1X											1						sv	js
H1	ESI12	papier						1		osp	non	ot	non				1													js	1X	NA	NA	NA	NA	NA	NA	NA	NA	NA	NA	NA	NA	NA	NA	NA	NA	js	1X
H1	ESI13	papier	1							non	osp	non	non														1	1		NA	NA															1		NA	NA
H1	ESI14	ordi	1							osp	NA	NA	ot															1		NA	NA											1						NR	NR
H1	ESI15	pas	1							non	ot	ot	non				1				1				1					js	qqf									1	1							js	qqf
H1	ESI16	ordi		1						non	ot	non	ot	1	1		1	1							1					1X	qqf	1			1								1					sv	sv
H1	ESI17	papier						1		non	osp	non	osp														1			js	js														1			js	js
H1	ESI18	pas						1		non	ot	osp	non				1				1				1					js	qqf														1			js	js
H1	ESI19	papier	1							osp	non	non	non														1			js	js															1		NA	NA
H1	ESI20	pas	1	1						NA	ot	ot	NA	1	1	1	1	1			1		1							qqf	sv														1			js	js
H1	ESI21	pas						1		non	ot	ot	non					1			1									tt	1X				1													js	tt
H1	ESI22	pas						1		non	osp	non	non				1													js	1X															1		NA	NA
H1	ESI23	pas						1		NA	ot	NA	NA				1						1							js	sv															1		NA	NA
H1	ESI24	pas						1		non	ot	non	ot				1								1					sv	qqf												1					js	js
H1	ESI25	pas	1	1						NA	ot	NA	ot	1	1															qqf	qqf	1	1								1	1	1					tt	tt
H1	ESI26	pas	1							non	ot	ot	non												1					js	1X										1	1						js	qqf
H1	ESI27	pas	1					1		non	ot	non	ot				1								1					js	qqf							1			1							js	qqf
H1	ESI28	ordi		1						non	ot	ot	non	1			1								1					1X	qqf													notercours				tt	1X
H1	ESI29	pas						1		non	osp	non	non														1			js	js															1		NA	NA
H1	ESI30	papier						1		non	ot	non	non				1													js	qqf														1	1		NA	NA
H1	ESI31	ordi						1		non	ot	non	ot														1	1		NA	NA											1						tt	js
H1	ESI32	pas						1		non	osp	non	ot														1			js	js												1					sv	sv
H1	ESI33	pas						1		NA	NA	NA	ot	1	1		1													qqf	qqf														1			js	js
H1	ESI34	ordi	1							NA	ot	NA	ot		1		1													js	sv											1	1					tt	qqf
H1	ESI35	X	1							NA	NA	ot	NA		1		1								1					1X	1X										1		1					qqf	js
H1	ESI36	ordi	1							non	ot	non	ot		1		1													js	sv											1						tt	js
H1	ESI37	ordi					1		ppt	non	ot	non	ot				1								1					js	qqf											1						tt	js
H1	ESI38	pas						1		osp	osp	ot	ot										1		1					js	1X											1						1X	qqf
H1	ESI39	pas						1		osp	osp	ot	non														1	1		NA	NA		1															qqf	sv
H1	ESI40	ordi						1		non	ot	non	ot								1				1					js	sv			1								1						sv	sv
H1	ESI41	pas	1							NA	NA	NA	ot		1		1						1		1					1X	qqf					1												js	1X
H1	ESI42	papier						1		non	ot	non	non										1		1					qqf	1X														1			js	js
H1	ESI43	pas						1		NA	NA	NA	ot														1			js	js										1							js	js
H1	ESI44	ordi						1		NA	osp	NA	ot				1													js	qqf													lire				qqf	sv
H1	ESI45	pas						1		non	osp	non	ot		1								1							js	qqf										1							1X	sv
H1	ESI46	papier						1		non	ot	non	non		1															js	1X															1		NA	NA
H1	ESI47	pas						1		non	ot	non	ot										1		1					js	sv														1			js	sv
H1	ESI48	pas						1		NA	ot	ot	NA														1	1		NA	NA														1	1		NA	NA
H1	ESI49	pas						1		non	ot	ot	non					1							1					js	qqf														1			js	qqf
H1	ESI50	pas						1		non	ot	non	ot												1					js	qqf														1			js	js
H1	ESI51	papier	1							non	ot	non	non		1		1													js	tt															1		NA	NA
H1	ESI52	papier						1		non	ot	non	non					1			1		1		1					js	sv															1		NA	NA
H1	ESI53	X						1		ot	non	non	ot														1			js	js													notercours				tt	js
H1	ESI54	pas						1		NA	ot	NA	ot														1			js	js		1															js	tt
H1	ESI55	pas	1							ot	NA	NA	ot	1																1X	js										1							tt	js
H1	ESI56	ordi		1						na	ot	NA	ot	1																1X	js	1																sv	js
C1	ESI1	ordi						1		non	ot	non	ot												1					js	1X												1					js	js
C1	ESI2	ordi						1		NA	osp	NA	ot				1								1					1X	1X															1		NA	NA
C1	ESI3	papier				1				non	osp	non	non														1			js	js														1	1		NA	NA
C1	ESI4	papier						1		non	osp	non	non														1			js	js															1		NA	NA
C1	ESI5	papier	1							non	osp	non	non					1												js	qqf															1		NA	NA
C1	ESI6	papier	1							non	osp	non	non				1													1X	js															1		NA	NA
C1	ESI7	papier	1							non	osp	non	osp				1													js	qqf															1		NA	NA
C1	ESI8	ordi	1							non	ot	non	ot		1		1	1					1		1					js	qqf													notercours				sv	js
C1	ESI9	pas						1		non	osp	non	non													reg-heure				js	qqf															1		NA	NA
C1	ESI10	papier	1							non	non	non	non															1		NA	NA															1		NA	NA
C1	ESI11	ordi	1							osp	osp	NA	ot														1	1		NA	NA											1						sv	js
C1	ESI12	pas	1							osp	NA	non	non				1													qqf	js															1		NA	NA
C1	ESI13	pas	1							non	non	non	non															1		NA	NA															1		NA	NA
C1	ESI14	papier		1		1				non	ot	non	non		1		1													js	sv														1			js	js
C1	ESI15	pas		1		1				NA	osp	NA	NA				1													js	js															1		NA	NA
C1	ESI16	papier	1							non	osp	non	non														1	1		NA	NA															1		NA	NA
C1	ESI17	ordi	1							non	osp	NA	NA														1			js	js														1			js	js
C1	ESI18	ordi						1		non	osp	non	ot				1						1							qqf	qqf																1	nvp	nvp
C1	ESI19	ordi	1				1		qt_int	osp	non	ot	non				1													1X	1X													notercours				tt	tt
C1	ESI20	X	1							NA	osp	NA	ot										1							1X	1X													notercours				tt	tt
C1	ESI21	X	1	1						non	osp	non	ot														1	1		NA	NA											1	1					1X	js
C1	ESI22	pas						1		osp	osp	non	non														1			js	js														1			js	js
C1	ESI23	pas	1							non	ot	non	osp				1						1		1					qqf	qqf															1		NA	NA
C1	ESI24	ordi						1		NA	ot	NA	ot			1	1	1							1					qqf	qqf											1	1					sv	sv
C1	ESI25	pas	1	1		1				non	osp	non	ot														1			nvp	nvp											1						tt	jnsp
C1	ESI26	pas	1							non	osp	non	osp														1			js	js														1			js	js
C1	ESI27	papier						1		non	ot	non	non	NA	NA	NA	NA	NA	NA	NA	NA	NA	NA	NA	NA	NA	NA	NA	NA	NR	NR	NA	NA	NA	NA	NA	NA	NA	NA	NA	NA	NA	NA	NA	NA	NA	NA	NR	NR
C1	ESI28	pas	1							non	ot	non	non				1								1					js	qqf															1		NA	NA
C1	ESI29	papier			1					non	ot	non	non		1		1	1												js	js														1			js	js
C1	ESI30	pas	1							ot	NA	ot	ot				1						1							tt	tt								1	1								tt	tt
C1	ESI31	papier	1							ot	NA	ot	ot				1						1							tt	tt								1	1								js	tt
C1	ESI32	papier						1		non	non	non	non														1	1		NA	NA														1	1		NA	NA
C1	ESI33	ordi	1							non	ot	non	ot																1	nvp	nvp																1	nvp	nvp
C1	ESI34	pas						1		osp	osp	NA	NA														1	1		NA	NA														1	1		NA	NA
C1	ESI35	pas						1		non	non	non	ot														1			js	js	1																tt	js
C1	ESI36	pas	1							non	ot	non	non		1		1	1			1	1	1	1						1X	1X															1		NA	NA
C1	ESI37	pas						1		non	osp	non	non														1			js	js															1		NA	NA
C1	ESI38	pas						1		osp	osp	non	non				1						1							1X	1X														1			js	js
C1	ESI39	papier	1							osp	osp	NA	NA														1			js	js														1	1		js	js
C1	ESI40	papier	1							non	osp	non	non														1			js	js															1		NA	NA
C1	ESI41	papier	1							non	osp	non	non				1						1		1					qqf	qqf															1		NA	NA
C1	ESI42	pas	1							non	osp	non	ot		1		1				1									js	qqf											1		reg-photos				qqf	qqf
C1	ESI43	ordi						1		non	osp	ot	non														1			NR	NR											1						tt	js
C1	ESI44	ordi						1		non	osp	non	ot														1			NR	NR											1						tt	js
C1	ESI45	papier	1							NA	osp	NA	NA													reg-heure				js	qqf														1	1		NA	NA
C1	ESI46	papier	1							NA	osp	NA	NA														1			NR	NR														1			NR	NR
C1	ESI47	papier						1		osp	NA	NA	NA														1			js	js															1		NA	NA
C1	ESI48	papier	1							osp	non	non	non				1													js	qqf															1		NA	NA
C1	ESI49	ordi	1							non	osp	non	ot														1			js	js											1						sv	js
C1	ESI50	ordi	1							non	osp	ot	non				1				1									js	qqf											1						sv	js
C1	ESI51	papier						1		non	osp	osp	non														1			js	js														1			js	js
C1	ESI52	ordi	1							non	non	non	ot														1			js	js										1	1						tt	qqf
C1	ESI53	ordi						1		non	non	non	ot															1		NA	NA											1						qqf	js
C1	ESI54	papier						1		NA	osp	non	non														1			js	js														1			js	js
C1	ESI55	papier						1		NA	osp	NA	NA														1			js	js														1			js	js
C1	ESI56	papier	1							NA	osp	NA	NA														1			NR	NR														1			NR	NR
C1	ESI57	papier	1			1				non	osp	non	non														1			js	js														1			js	js
C1	ESI58	papier	1							NA	osp	NA	NA	1			1													qqf	1X							1										1X	1X
C1	ESI59	papier	1							non	osp	NA	NA														1			js	js															1		NA	NA
C1	ESI60	papier	1	1						non	ot	NA	NA		1		1													qqf	qqf															1		NA	NA
C1	ESI61	pas	1							NA	osp	NA	ot				1				1									qqf	qqf									1		1						tt	qqf
C1	ESI62	ordi						1		non	non	non	ot				1						1							js	qqf	NA	NA	NA	NA	NA	NA	NA	NA	NA	NA	NA	NA	NA	NA	NA	NA	js	js
C1	ESI63	papier	1				1		qt_int	non	non	non	non														1			js	qqf															1		NA	NA
C1	ESI64	papier	1							non	osp	non	non														1			js	js														1			js	js
C1	ESI65	papier	1							osp	osp	non	non														1			js	js															1		NA	NA
C1	ESI66	papier	1							NA	osp	non	non				1													js	1X															1		NA	NA
C1	ESI67	papier	1							non	non	non	non															1		NA	NA															1		NA	NA
C1	ESI68	ordi						1		NA	osp	NA	ot														1			js	1X											1						tt	1X
C1	ESI69	ordi					1		qt_int	non	non	non	ot														1			js	js											1						tt	js
C1	ESI70	papier	1							osp	osp	non	non														1			js	js														1			js	js
C1	ESI71	papier	1							non	osp	non	non				1				1									js	qqf															1		NA	NA
C1	ESI72	papier	1							non	osp	non	non														1			js	1X															1		NA	NA
C1	ESI73	papier		1						NA	ot	NA	NA	1			1													qqf	qqf	1						1										tt	qqf
C1	ESI74	pas	1							ot	ot	ot	osp				1	1			1				1					qqf	qqf											1						js	qqf
C1	ESI75	X	1							ot	ot	non	ot	1	1		1				1	1			1					1X	sv											1	1					js	js
C1	ESI76	X					1		anciencours	non	osp	ot	non														1			NR	NR				1						1	1	1					tt	qqf
C1	ESI77	pas					1		ppt	non	osp	ot	non														1			NR	NR											1						tt	tt
C1	ESI78	papier	1							osp	non	non	non	1											1					1X	1X														1			js	js
C1	ESI79	ordi						1		non	ot	non	ot		1		1	1			1		1		1					js	qqf														1	1		NR	NR
C1	ESI80	papier	1							non	non	non	non				1													js	1X															1		NA	NA
C1	ESI81	ordi						1		non	osp	non	ot	1			1													qqf	qqf	1										1						js	js
C1	ESI82	ordi	1							NA	NA	NA	ot														1			1X	nvp																1	nvp	nvp
C1	ESI83	pas	1							non	osp	non	non													reg-heure				js	qqf															1		NA	NA
C1	ESI84	pas						1		non	non	non	ot														1			js	js														1			js	js
C1	ESI85	ordi	1							non	osp	non	ot														1			js	js											1						tt	js
C1	ESI86	papier				1				non	non	non	non														1			js	js														1			js	js
C1	ESI87	papier						1		non	non	non	non														1			js	js															1		NA	NA
C1	ESI88	X	1	1						ot	ot	ot	ot	1																jnsp	js														1			tt	js
C1	ESI89	papier						1		osp	non	non	non														1			js	js															1		NA	NA
C1	ESI90	papier		1		1				non	osp	non	non														1			NR	NR															1		NA	NA
C1	ESI91	papier						1		NA	osp	NA	NA														1			js	js															1		NA	NA
C1	ESI92	papier	1			1				non	osp	non	non												1					js	1X															1		NA	NA
C1	ESI93	papier		1		1				non	non	non	non				1													1X	js															1		NA	NA
C1	ESI94	ordi						1		non	osp	non	ot				1													js	qqf														1			tt	qqf
C1	ESI95	pas						1		non	osp	non	osp														1			js	js														1			js	js
C1	ESI96	pas						1		non	osp	non	non				1													qqf	jnsp															1		NA	NA
C1	ESI97	papier					1		ppt	non	ot	non	non				1													js	1X															1		NA	NA
C1	ESI98	ordi						1		osp	non	ot	non										1	1						js	js											1						tt	qqf
C1	ESI99	pas	1					1		NA	osp	non	non				1													js	1X															1		NA	NA
C1	ESI100	pas	1					1		non	non	non	non																1	js	js															1		NA	NA
C1	ESI101	papier	1							non	non	non	non															1		NA	NA															1		NA	NA
C1	ESI102	papier	1	1						non	ot	non	non	1																1X	js														1			NR	NR
C1	ESI103	papier						1		non	osp	non	non														1			js	js														1			js	js
C1	ESI104	ordi	1							NA	NA	ot	NA														1			js	js											1						tt	js
C1	ESI105	ordi						1		non	osp	non	non														1			js	js											1						tt	js
C1	ESI106	pas						1		non	osp	non	non														1	1		js	js														1	1		js	js
C1	ESI107	pas						1		osp	non	non	non														1			1X	js															1		NA	NA
C1	ESI108	pas						1		osp	non	non	non														1			js	js															1		NA	NA
C1	ESI109	ordi						1		non	osp	non	ot														1			js	js																1	tt	js
C1	ESI110	papier	1							non	non	non	non														1			js	js														1	1		NA	NA
C1	ESI111	pas		1						non	non	non	ot														1	1		js	js											1						qqf	qqf
C1	ESI112	papier	1							NA	osp	NA	NA														1			js	NR														1			NA	NA
C1	ESI113	pas						1		NA	osp	NA	NA				1													qqf	qqf														1			js	js
C1	ESI114	papier						1		non	non	non	non														1			js	js															1		NA	NA
C1	ESI115	papier	1					1		non	non	non	non															1		NA	NA															1		NA	NA
C1	ESI116	papier	1							non	non	non	non														1	1		NA	NA															1		NA	NA
C1	ESI117	papier	1							non	non	non	non														1			js	js														1			js	js
C1	ESI118	pas						1		non	non	non	non														1			1X	qqf														1			js	js
C1	ESI119	ordi						1		osp	NA	NA	ot														1			js	js											1						tt	js
C1	ESI120	ordi	1							non	osp	non	ot				1						1		1					js	qqf											1		ppt				tt	js
M1	ESI1	papier					1		ech_fo	ot	non	non	non											1		reg-heure				js	1X															1		NA	NA
M1	ESI2	papier						1		non	ot	non	non				1													js	1X															1		NA	NA
M1	ESI3	X	1							NA	ot	NA	ot				1	1				1	1							qqf	sv							1										sv	qqf
M1	ESI4	papier	1					1		non	osp	non	non	1			1										1			1X	qqf														1	1		NA	NA
M1	ESI5	papier	1							NA	ot	NA	NA				1													js	1X															1		NA	NA
M1	ESI6	papier	1							non	ot	non	non				1													js	1X														1	1		NA	NA
M1	ESI7	ordi	1							non	ot	ot	non				1													qqf	qqf	1										1						tt	js
M1	ESI8	papier	1							non	ot	non	non				1				1			1	1					js	sv														1			js	js
M1	ESI9	pas						1		non	ot	non	ot		1		1													js	qqf															1		NA	NA
M1	ESI10	X						1		non	ot	non	ot				1													1X	js											1						tt	js
M1	ESI11	papier						1		NA	osp	NA	NA	1			1													1X	1X														1			js	js
M1	ESI12	papier	1							non	ot	non	non				1	1					1							qqf	sv															1		NA	NA
M1	ESI13	X	1							non	ot	non	ot				1	1												qqf	qqf											1						sv	js
M1	ESI14	X	1							non	ot	non	ot				1													js	qqf		1											Lemotiv				js	tt
M1	ESI15	papier	1							NA	ot	NA	NA				1								1					qqf	qqf														1			js	js
M1	ESI16	papier	1							NA	ot	NA	NA		1		1	1							1					qqf	qqf															1		NA	NA
M1	ESI17	papier	1							NA	ot	NA	NA				1	1			1				1					qqf	sv														1	1		NA	NA
M1	ESI18	X	1							osp	non	non	ot														1			js	js											1						sv	js
M1	ESI19	X	1							non	non	non	ot														1			js	js											1						sv	js
M1	ESI20	X	1							non	osp	non	ot														1			js	js											1						tt	js
M1	ESI21	ordi						1		non	osp	non	ot														1			js	js													notercours				tt	js
M1	ESI22	papier	1					1		NA	ot	NA	NA				1	1			1			1	1					qqf	sv															1		qqf	js
M1	ESI23	X						1		ot	ot	NA	non		1		1	1							1					qqf	qqf														1			js	js
M1	ESI24	X	1							NA	NA	NA	ot	1			1								1					qqf	qqf											1						tt	qqf
M1	ESI25	papier	1							non	osp	non	non				1						1							js	qqf															1		NA	NA
M1	ESI26	ordi	1							non	ot	ot	non				1						1							js	qqf			1														js	1X
M1	ESI27	X						1		non	osp	non	ot														1			js	js											1						tt	js
M1	ESI28	ordi	1							NA	osp	ot	NA				1													qqf	qqf		1	1	1		1	1		1		1	1					tt	tt
M1	ESI29	ordi	1							non	ot	ot	non	1	1		1	1												sv	qqf		1	1	1			1										tt	sv
M1	ESI30	pas						1		NA	ot	NA	NA		1		1													NR	1X														1	1		js	NR
M1	ESI31	papier	1							non	ot	non	non		1										1					js	qqf															1		NA	NA
M1	ESI32	papier						1		non	osp	non	non													reg-heure				js	1X														1			js	js
M1	ESI33	papier	1							osp	non	non	non														1			js	js															1		NA	NA
M1	ESI34	papier						1		non	ot	non	non	1			1													qqf	qqf															1		NA	NA
M1	ESI35	X	1					1		NA	osp	ot	NA	1										1						js	1X	1										1						1X	1X
M1	ESI36	X	1					1		non	osp	ot	non		1		1				1			1	1					qqf	qqf	1										1						sv	qqf
M1	ESI37	ordi	1							non	osp	osp	ot				1													js	qqf											1	1					tt	js
M1	ESI38	pas						1		non	osp	ot	non														1			js	js		1	1	1		1	1		1								js	tt
M1	ESI39	ordi	1							non	osp	non	ot				1													js	1X											1						tt	js
M1	ESI40	papier	1					1		osp	non	non	non				1													qqf	qqf															1		NA	NA
M1	ESI41	X	1							non	non	non	ot												1					js	1X											1						sv	js
M1	ESI42	X	1	1		1				ot	ot	ot	non	1	1		1	1			1			1	1					qqf	qqf	1		1	1			1			1	1	1					sv	qqf
M1	ESI43	papier					1		na	ot	NA	NA	NA	1											1					qqf	qqf														1			js	js
M1	ESI44	ordi	1							non	ot	non	ot				1													js	qqf											1						js	js
M1	ESI45	X	1							non	ot	non	ot											1						1X	1X				1							1						tt	1X
M1	ESI46	papier	1							NA	osp	NA	NA														1			js	js														1	1		js	js
M1	ESI47	ordi						1		non	ot	non	ot				1	1												js	sv													notercours				js	js
M1	ESI48	papier	1							non	osp	non	non														1			js	js														1	1		NA	NA
M1	ESI49	X	1							NA	osp	NA	ot														1			js	js											1						tt	js
M1	ESI50	ordi	1							non	osp	non	ot				1				1									js	qqf											1						tt	js
M1	ESI51	X	1							osp	NA	non	ot				1													js	qqf											1						sv	js
M1	ESI52	ordi	1				1		portable	non	osp	non	ot				1													js	qqf											1						tt	js
M1	ESI53	X						1		non	ot	non	ot				1								1					js	qqf	1										1	1					qqf	js
M1	ESI54	ordi						1		non	ot	non	ot				1	1			1		1							js	qqf										1	1						tt	1X
M1	ESI55	pas	1	1	1					non	ot	non	ot	1			1			1	1	1								js	tt	1		1				1										qqf	sv
M1	ESI56	ordi	1	1	1					NA	ot	NA	ot				1	1			1	1	1		1					js	tt			1	1			1										tt	sv
M1	ESI57	X	1							non	osp	non	ot				1													qqf	qqf											1						tt	js
M1	ESI58	papier	1							non	ot	non	non														1			js	js															1		NA	NA
M1	ESI59	papier	1							non	osp	non	non				1													js	1X															1		NA	NA
M1	ESI60	papier	1							non	osp	non	non														1			js	js															1		NA	NA
M1	ESI61	papier	1							non	osp	non	non										1							js	qqf															1		NA	NA
M1	ESI62	papier	1							non	ot	non	non														1			js	qqf															1		NA	NA
M1	ESI63	papier	1							non	osp	non	osp														1			js	1X														1			js	js
M1	ESI64	papier	1							osp	non	non	non														1			js	js															1		NA	NA
M1	ESI65	papier	1							osp	NA	NA	NA														1	1		NR	NR															1		NA	NA
M1	ESI66	papier						1		osp	non	non	osp														1			js	js														1			js	js
M1	ESI67	X	1							non	ot	non	ot		1		1						1	1						js	sv		1									1						tt	js
M1	ESI68	ordi	1							non	ot	NA	ot	1			1	1						1	1					js	qqf											1	1					tt	qqf
M1	ESI69	pas	1							non	ot	non	ot				1													qqf	qqf														1			js	js
M1	ESI70	ordi						1		osp	osp	non	ot														1			js	js											1						tt	js
M1	ESI71	ordi	1					1		osp	osp	NA	ot														1			NR	NR											1						tt	js
M1	ESI72	papier						1		non	osp	non	osp														1			NR	NR														1	1		NR	NR
M1	ESI73	papier						1		NA	osp	NA	NA				1								1					js	qqf															1		NA	NA
M1	ESI74	papier	1							NA	ot	NA	NA				1	1												js	qqf															1		NA	NA
M1	ESI75	papier	1							non	ot	non	non				1													js	qqf															1		NA	NA
M1	ESI76	papier	1							non	osp	non	non				1							1	1					js	qqf															1		NA	NA
M1	ESI77	papier	1							non	ot	non	non				1													qqf	qqf															1		NA	NA
M1	ESI78	papier	1							non	ot	non	osp				1													1X	sv		1	1	1			1		1			1					js	js
M1	ESI79	ordi		1						non	osp	non	ot														1			js	js	1																qqf	js
M1	ESI80	X	1							non	ot	ot	non	1	1		1	1			1			1						sv	nvp	1	1															sv	js
M1	ESI81	papier						1		non	non	non	non	1	1	1	1	1			1				1					js	qqf															1		js	js
M1	ESI82	ordi						1		non	osp	non	ot														1	1		NR	NR				1							1						tt	qqf
M1	ESI83	papier	1							osp	NA	NA	NA														1			js	js															1		NA	NA
M1	ESI84	ordi						1		non	ot	non	ot				1													js	js														1			qqf	js
M1	ESI85	ordi	1	1						non	ot	non	ot	1	1		1	1				1								1X	sv				1							1						qqf	qqf
M1	ESI86	papier						1		non	osp	non	non														1			js	js														1			js	js
M1	ESI87	ordi						1		non	osp	non	ot														1			js	js											1						tt	js
M1	ESI88	ordi						1		non	osp	non	ot														1			js	js				1							1						tt	qqf
M1	ESI89	ordi	1							NA	osp	ot	NA										1	1						NR	NR									1		1		shop				js	sv
M1	ESI90	X						1		non	osp	non	ot												1					js	1X		1															tt	1X
M1	ESI91	X	1				1		Wcom1	non	osp	ot	non														1			js	js	1	1		1													tt	sv
M1	ESI92	X	1							non	ot	non	ot				1													js	qqf									1		1						sv	1X
M1	ESI93	X	1							non	osp	non	ot														1			js	js														1			js	js
M1	ESI94	papier	1							non	osp	NA	NA		1		1	1							1					js	qqf															1		js	js
M1	ESI95	papier	1							non	ot	non	non				1						1		1					js	qqf															1		NA	NA
M1	ESI96	pas						1		ot	non	non	ot				1													sv	qqf														1			js	js
M1	ESI97	ordi	1							non	ot	non	ot				1													js	1X											1						tt	js
M1	ESI98	papier						1		osp	non	non	non														1			js	js														1			js	js
M1	ESI99	papier	1							NA	osp	NA	NA				1													js	qqf															1		NA	NA
M1	ESI100	X	1							non	osp	non	ot														1	1		NR	NR											1						tt	js
M1	ESI101	papier						1		non	osp	non	non														1			js	js															1		NA	NA
M1	ESI102	papier	1	1						non	ot	non	non				1				1				1					1X	qqf															1		NA	NA
M1	ESI103	papier	1							osp	NA	NA	NA														1			js	js															1		NA	NA
M1	ESI104	papier	1							non	non	non	non															1		NA	NA															1		NA	NA
M1	ESI105	X						1		non	osp	non	osp		1	1	1	1			1									js	sv											1						tt	1X
M1	ESI106	papier	1							NA	ot	NA	NA				1													js	qqf														1			js	qqf
M1	ESI107	pas	1							NA	osp	NA	NA	1							1				1					1X	qqf														1			NR	NR
M1	ESI108	papier	1							non	ot	non	non				1													js	sv															1		NA	NA
M1	ESI109	papier	1							NA	osp	NA	NA		1		1													js	qqf														1			js	js
M1	ESI110	papier	1							osp	non	non	non														1			js	js															1		NA	NA
M1	ESI111	papier	1							NA	osp	NA	NA														1			js	js															1		NA	NA
M1	ESI112	ordi	1							non	osp	non	ot				1													js	qqf											1						tt	js
M1	ESI113	papier	1							ot	ot	non	non				1													js	sv															1		NA	NA
M1	ESI114	papier	1							non	ot	non	ot		1		1													js	qqf														1			js	js
M1	ESI115	ordi	1				1		autrecours	non	ot	non	ot				1													js	qqf				1							1						tt	js
M1	ESI116	pas	1							non	ot	non	non				1				1		1							qqf	sv															1		NA	NA
M1	ESI117	pas	1					1		non	ot	NA	ot				1				1									sv	sv														1			js	1X
M1	ESI118	ordi	1							non	ot	ot	non				1													js	1X													notercours				tt	js
M1	ESI119	papier	1							non	ot	non	non					1												js	1X															1		NA	NA
M1	ESI120	pas	1							NA	ot	NA	ot	1	1		1	1			1		1							sv	sv											1						1X	js
M1	ESI121	ordi	1							non	osp	ot	non														1			NR	NR											1						tt	qqf
M1	ESI122	X	1	1						osp	osp	ot	non														1			NR	NR	1	1								1	1						tt	qqf
M1	ESI123	pas	1					1		NA	ot	NA	NA		1			1												js	qqf														1	1		NR	NR
M1	ESI124	papier	1							non	ot	non	non	1	1	1	1	1	1	1	1	1	1	1	1					js	qqf															1		NA	NA
M1	ESI125	papier	1							non	ot	non	non													reg-heure				js	qqf														1			js	js
M1	ESI126	papier	1				1		qt_int	non	non	non	non														1			js	js														1			js	NR
M1	ESI127	papier	1							osp	osp	non	osp				1													js	1X														1			NR	NR
M1	ESI128	X						1		NA	NA	NA	ot	1										1						1X	1X	1																qqf	1X
M1	ESI129	ordi					1			non	ot	non	ot				1	1		1	1									js	sv											1						qqf	qqf
M1	ESI130	papier					1			non	ot	NA	ot				1	1		1	1		1							js	tt									1								js	sv
M1	ESI131	X	1							non	ot	non	ot		1			1			1									js	qqf		1		1					1		1	1					tt	sv
M1	ESI132	X	1							NA	ot	NA	ot		1						1									js	qqf		1		1							1						tt	1X
M1	ESI133	pas						1		NA	ot	NA	NA		1			1					1							js	tt															1		NA	NA
M1	ESI134	X						1		NA	osp	NA	ot				1								1					qqf	qqf											1						sv	qqf
M1	ESI135	papier	1					1		ot	ot	non	ot		1		1				1		1			snapchat				js	qqf									1	1		1	frfiches				js	1X
M1	ESI136	X	1							non	ot	non	ot				1	1												1X	qqf													notercours				tt	js
M1	ESI137	papier	1							ot	ot	non	osp		1															js	1X														1			js	js
M1	ESI138	papier	1							osp	non	non	non													reg-heure				js	1X															1		NA	NA
M1	ESI139	pas	1							non	ot	NA	NA				1				1									qqf	qqf															1		NA	NA
M1	ESI140	pas						1		NA	ot	NA	ot	1			1						1		1					qqf	sv														1			js	js
M1	ESI141	pas						1		non	non	non	non														1			js	js															1		NA	NA
M1	ESI142	papier	1							NA	non	NA	NA										1							js	sv			1						1								sv	js
M1	ESI143	papier	1							non	osp	NA	NA														1			js	js														1			js	js
M1	ESI144	papier	1							osp	NA	ot	NA														1			NR	NR	1																qqf	js
M1	ESI145	papier	1							NA	ot	non	non														1			NR	NR															1		NA	NA
M1	ESI146	papier	1							ot	non	non	non				1													js	qqf															1		NA	NA
E1	ESI1	pas	1	1						non	ot	non	ot		1										1					js	qqf										1	1	1					js	qqf
E1	ESI2	pas	1							non	ot	NA	ot		1						1				1	recautrecours				1X	qqf										1							qqf	sv
E1	ESI3	pas						1		non	ot	non	ot	1	1		1													qqf	tt										1							js	tt
E1	ESI4	pas						1		NA	ot	NA	ot				1				1		1							sv	sv													telecharcours				sv	sv
E1	ESI5	pas						1		non	ot	non	non		1		1	1		1	1		1							js	sv															1		NA	NA
E1	ESI6	pas						1		ot	non	non	non		1		1	1					1							js	qqf															1		NA	NA
E1	ESI7	pas						1		non	ot	non	non	1	1		1													qqf	qqf															1		NA	NA
E1	ESI8	pas						1		non	ot	non	non				1	1			1		1							js	sv														1			js	js
E1	ESI9	papier						1		non	osp	non	non		1		1	1		1			1							qqf	sv															1		NA	NA
E1	ESI10	papier	1							ot	ot	osp	osp		1		1				1									js	sv														1			nvp	nvp
E1	ESI11	pas						1		non	non	non	non				1								1					qqf	qqf										1							tt	nvp
E1	ESI12	ordi	1			1				NA	osp	NA	ot	1																1X	js											1						tt	js
E1	ESI13	papier					1		NA	non	non	non	ot														1			na	na												1					qqf	1X
E1	ESI14	pas						1		non	osp	non	ot														1			js	js										1							js	tt
E1	ESI15	pas						1		non	osp	non	non														1			na	na															1		NA	NA
E1	ESI16	papier				1				non	osp	non	osp														1			js	js														1			js	js
E1	ESI17	pas						1		non	ot	ot	non		1		1				1				1					js	sv										1							js	tt
E1	ESI18	pas						1		non	ot	non	ot				1													js	qqf										1							js	qqf
E1	ESI19	papier						1		non	ot	non	non				1								1					js	sv															1		NA	NA
E1	ESI20	pas						1		NA	ot	NA	NA		1		1						1		1					js	qqf															1		NA	NA
E1	ESI21	pas						1		NA	ot	NA	ot	1	1		1													tt	tt	1			1								1					sv	sv
E1	ESI22	pas	1					1		non	osp	non	osp														1			na	na														1			NR	NR
E1	ESI23	papier						1		non	osp	non	non														1			js	js															1		NA	NA
E1	ESI24	pas						1		ot	non	non	non				1													js	sv															1		NA	NA
E1	ESI25	X						1		osp	non	non	non														1			js	js															1		NA	NA
E1	ESI26	pas	1							non	osp	non	ot		1		1	1							1					js	qqf										1							js	sv
E1	ESI27	pas						1		NA	osp	NA	osp		1		1				1									js	qqf										1							js	1X
E1	ESI28	pas						1		non	ot	non	ot								1									js	qqf										1							js	js
E1	ESI29	pas						1		non	osp	non	ot				1								1					js	qqf										1		1					js	sv
E1	ESI30	pas						1		NA	NA	NA	ot														1			js	js		1								1		1					1X	nvp
E1	ESI31	pas						1		non	osp	non	ot														1			js	js													reg_autr_cour				js	qqf
E1	ESI32	papier						1		non	osp	non	non													sonnerie				js	1X															1		NA	NA
E1	ESI33	pas						1		non	non	NA	ot															1		NA	NA										1							nvp	nvp
E1	ESI34	X						1		non	non	non	ot				1						1		1					js	sv										1	1						tt	tt
E1	ESI35	X	1			1				non	ot	non	ot				1													qqf	qqf													cours				sv	1X
E1	ESI36	papier	1							non	non	non	non														1			js	js															1		NA	NA
E1	ESI37	pas	1							non	ot	non	non		1		1								1					js	qqf															1		NA	NA
E1	ESI38	pas	1							non	ot	non	ot														1			js	js														1			js	js
E1	ESI39	pas						1		non	ot	non	ot				1													qqf	qqf										1		1					tt	js
E1	ESI40	pas						1		non	ot	ot	non		1						1									qqf	1X														1			js	js
E1	ESI41	pas						1		non	ot	non	ot														1			js	js														1			js	js
E1	ESI42	pas						1		NA	osp	NA	osp		1		1	1					1							js	tt														1	1		NR	NR
E1	ESI43	pas						1		non	ot	ot	non		1		1				1	1	1							js	sv									1	1							js	sv
E1	ESI44	papier						1		ot	non	non	non		1			1			1	1	1							js	qqf														1	1		NA	NA
E1	ESI45	pas	1							non	ot	non	non	1	1			1				1	1							sv	1X															1		NA	NA
E1	ESI46	pas						1		non	non	non	non															1		NA	NA															1		NA	NA
E1	ESI47	pas						1		non	ot	non	ot		1		1													qqf	qqf											1	1					NR	NR
E1	ESI48	pas						1		non	ot	non	osp													snapchat				qqf	qqf														1			js	js
E1	ESI49	pas						1		non	ot	non	ot				1						1		1					js	sv										1							js	sv
E1	ESI50	pas						1		non	osp	non	osp														1			js	js														1			js	js
E1	ESI51	pas						1		NA	osp	NA	osp				1													js	1X														1			js	js
E1	ESI52	pas						1		non	non	non	non				1													js	1X														1			js	js
E1	ESI53	pas						1		osp	NA	NA	NA					1									1			js	js															1		NA	NA
E1	ESI54	papier						1		NA	NA	NA	osp														1			js	js														1			js	js
E1	ESI55	papier	1							osp	NA	NA	NA					1												js	qqf	NA	NA	NA	NA	NA	NA	NA	NA	NA	NA	NA	NA	NA	NA	NA	NA	NA	NA
E1	ESI56	pas	1							non	ot	ot	non	1				1												1X	1X											1						qqf	js
E1	ESI57	pas						1		non	osp	non	non		1		1								1					sv	sv															1		NA	NA
E1	ESI58	pas						1		non	ot	non	non		1		1				1		1							js	sv														1			NR	NR
M2	ESI1	papier	1							ot	non	ot	non				1													qqf	qqf														1			1X	1X
M2	ESI2	pas	1							ot	non	non	non				1	1			1									qqf	sv															1		NA	NA
M2	ESI3	pas						1		osp	non	ot	non														1			NR	NR		1							1	1							qqf	sv
M2	ESI4	ordi	1				1		qt_int	non	osp	non	ot														1			js	js											1						tt	js
M2	ESI5	ordi	1				1		qt_int	non	osp	non	ot														1			js	js											1						tt	js
M2	ESI6	ordi	1				1		pptenvoyé	non	ot	non	ot				1	1												js	qqf				1							1						tt	qqf
M2	ESI7	ordi					1		qt_int	NA	ot	NA	ot				1													js	qqf													notercours				tt	js
M2	ESI8	ordi	1	1						non	osp	non	ot				1													1X	1X				1													sv	js
M2	ESI9	ordi						1		osp	non	non	ot				1													js	1X							1										1X	js
M2	ESI10	papier	1							non	ot	non	non					1								reg-heure				js	qqf															1		NA	NA
M2	ESI11	papier	1							non	ot	non	osp														1			js	js															1		NA	NA
M2	ESI12	pas	1							non	ot	non	osp		1		1	1												js	tt														1			NR	NR
M2	ESI13	ordi	1							ot	NA	NA	ot					1			1									1X	qqf											1						tt	js
M2	ESI14	ordi					1		qt_int	non	ot	non	ot													mailFo				1X	js											1						tt	js
M2	ESI15	papier	1							NA	ot	NA	NA		1		1	1												1X	sv														1			js	js
M2	ESI16	pas	1							ot	ot	osp	non				1								1					sv	tt			1	1						1							qqf	NR
M2	ESI17	pas						1		NA	ot	NA	NA				1	1							1					js	sv															1		NA	NA
M2	ESI18	papier	1							ot	non	non	non				1													js	qqf															1		NA	NA
M2	ESI19	pas						1		non	ot	non	osp				1				1		1							js	qqf														1			NR	NR
M2	ESI20	papier	1							ot	non	non	non				1	1												js	qqf															1		js	js
M2	ESI21	ordi	1							ot	NA	NA	ot													reg-heure				js	js				1							1						tt	qqf
M2	ESI22	ordi					1		qt_int	NA	osp	NA	ot														1			js	js											1						tt	js
M2	ESI23	papier	1							non	ot	ot	NA		1		1	1			1									1X	sv		1	1	1			1										js	qqf
M2	ESI24	pas	1	1						NA	ot	NA	ot													reg-heure				jnsp	js	1	1															sv	qqf
M2	ESI25	ordi	1							NA	ot	ot	NA				1	1												js	qqf											1						tt	js
M2	ESI26	papier					1		docmail	non	ot	non	non													reg-heure				js	js															1		NA	NA
M2	ESI27	ordi						1		osp	NA	ot	osp														1			js	js	1																tt	js
M2	ESI28	ordi						1		non	ot	non	ot				1	1			1				1					js	sv													shop				js	sv
M2	ESI29	pas						1		osp	osp	non	ot		1															js	qqf										1							js	sv
M2	ESI30	pas	1							NA	osp	NA	ot		1			1												js	1X															1		NA	NA
M2	ESI31	ordi	1							NA	ot	NA	ot				1													js	qqf				1							1						tt	1X
M2	ESI32	papier	1							NA	ot	NA	NA				1	1												js	qqf														1			js	js
M2	ESI33	pas	na	na	na	na	na	na	na	non	ot	non	ot					1					1		1					sv	sv														1			js	js
M2	ESI34	ordi	1				1		docmail	non	ot	NA	ot		1		1	1			1		1		1					qqf	sv											1		docmail				tt	1X
M2	ESI35	ordi						1		non	ot	non	ot				1	1			1		1		1					sv	sv					1						1						sv	qqf
M2	ESI36	pas	1							ot	ot	non	ot				1						1							js	sv			1				1		1	1							js	js
M2	ESI37	ordi					1		qt_int	non	ot	NA	ot				1													js	qqf													notercours				tt	js
M2	ESI38	ordi	1							non	ot	non	ot	1			1													qqf	qqf	1										1						tt	1X
M2	ESI39	ordi	1							non	ot	osp	ot	1			1	1			1									qqf	qqf	1			1							1						tt	1X
M2	ESI40	ordi						1		non	ot	non	ot		1		1	1												qqf	qqf		1		1							1						sv	qqf
M2	ESI41	papier	1							non	ot	non	non													verifappel				js	qqf															1		NA	NA
M2	ESI42	papier	1							non	ot	non	non				1	1					1							js	qqf															1		NA	NA
M2	ESI43	papier	1							non	non	non	non														1	1		NA	NA															1		NA	NA
M2	ESI44	papier	1	1	1					non	ot	non	non		1		1	1												qqf	qqf															1		NA	NA
M2	ESI45	ordi	1				1		tel	non	ot	non	ot				1	1					1							js	sv				1							1						tt	1X
M2	ESI46	ordi	1				1		tel	NA	ot	NA	ot				1	1					1							sv	sv											1						tt	js
M2	ESI47	papier					1		docmail	osp	osp	non	non														1			js	js															1		NA	NA
M2	ESI48	ordi	1							non	ot	non	ot				1	1												sv	sv											1						qqf	qqf
M2	ESI49	papier	1	1						non	osp	non	non	1										1						1X	js	1																1X	js
M2	ESI50	ordi	1	1						non	ot	non	ot				1	1					1							js	sv											1						sv	js
M2	ESI51	ordi						1		non	ot	non	ot				1						1							js	qqf											1						tt	js
M2	ESI52	papier	1							non	ot	non	non													reg-heure				js	qqf															1		NA	NA
M2	ESI53	papier	1							non	ot	non	non				1													qqf	js															1		NA	NA
M2	ESI54	papier					1		qt_int	non	ot	osp	non					1												js	1X														1			js	js
M2	ESI55	pas	na	na	na	na	na	na	na	non	ot	non	non					1					1		1					sv	sv															1		NA	NA
M2	ESI56	ordi					1		notesperso	non	ot	NA	ot		1		1	1					1		1					js	qqf		1	1	1			1										qqf	sv
M2	ESI57	pas	1							osp	non	non	ot														1			js	js				1													js	qqf
M2	ESI58	pas						1		non	ot	non	osp				1								1					js	qqf															1		NA	NA
M2	ESI59	pas						1		non	ot	non	ot		1			1								TFE				js	qqf		1											TFE				js	sv
M2	ESI60	ordi						1		non	ot	non	ot				1	1			1					snapchat				js	qqf		1	1														sv	sv
M2	ESI61	papier	1				1		docmail	non	ot	NA	NA		1			1					1							js	sv															1		NA	NA
M2	ESI62	ordi	1							non	osp	osp	ot														1			js	js		1		1													js	1X
M2	ESI63	ordi	1							ot	NA	NA	ot				1	1												1X	1X										1	1						qqf	qqf
M2	ESI64	ordi						1		non	ot	ot	non		1		1	1												js	sv		1		1					1								sv	sv
M2	ESI65	papier						1		non	ot	non	ot														1			js	js		1															js	sv
M2	ESI66	papier	1							NA	NA	NA	ot					1												1X	js		1															js	js
M2	ESI67	ordi	1							NA	ot	NA	ot		1		1				1									js	tt			1				1										js	tt
M2	ESI68	pas	1							non	ot	non	ot		1		1	1		1			1		1					js	sv										1							js	tt
M2	ESI69	ordi	1							NA	ot	ot	NA				1	1												qqf	1X														1			1X	js
M2	ESI70	ordi	1	1						non	ot	non	ot				1	1							1					qqf	qqf	1																tt	js
M2	ESI71	papier	1					1		NA	ot	NA	NA	1	1		1	1			1		1							1X	tt															1		NA	NA
M2	ESI72	papier	1							ot	ot	non	osp	1	1	1	1	1			1	1			1					qqf	nvp															1		NA	NA
M2	ESI73	papier	1							ot	non	non	non				1	1					1		1					js	qqf															1		NA	NA
M2	ESI74	pas	1							ot	NA	NA	ot				1													js	1X				1					1								qqf	tt
M2	ESI75	ordi	1							ot	non	non	ot	1			1							1						qqf	qqf	1										1						tt	qqf
M2	ESI76	pas						1		non	ot	non	non		1															js	qqf															1		NA	NA
M2	ESI77	pas	1							non	ot	non	non		1								1							js	sv															1		NA	NA
M2	ESI78	ordi	1							NA	NA	NA	ot				1	1												js	qqf													notercours				tt	js
M2	ESI79	ordi	1							NA	ot	NA	ot				1													js	1X													notercours				tt	js
M2	ESI80	pas	1							ot	NA	ot	non														1			js	js		1		1	1				1								1X	tt
M2	ESI81	pas						1		non	ot	non	ot		1		1	1		1			1							js	tt															1		NA	NA
M2	ESI82	pas	1	1						non	ot	non	non		1		1	1			1		1							js	sv															1		NA	NA
M2	ESI83	papier	1							NA	ot	NA	NA				1	1												js	qqf															1		NA	NA
M2	ESI84	ordi	1							ot	NA	ot	NA				1													1X	1X											1						qqf	js
M2	ESI85	ordi						1		ot	NA	non	ot				1	1			1									qqf	qqf				1							1						tt	js
M2	ESI86	papier	1							non	non	non	non														1	1		NA	NA															1		NA	NA
M2	ESI87	papier	1							osp	non	non	non	NA	NA	NA	NA	NA	NA	NA	NA	NA	NA	NA	NA	NA	NA	NA	NA	js	js															1		NA	NA
M2	ESI88	papier	1							ot	non	non	osp													reg-heure				js	qqf															1		NA	NA
M2	ESI89	papier	1							non	osp	osp	non														1			NR	NR															1		NA	NA
M2	ESI90	papier						1		ot	ot	non	ot														1			js	js														1			js	js
M2	ESI91	papier						1		non	ot	non	osp		1		1													js	sv														1			NR	NR
M2	ESI92	papier	1	1	1					non	ot	ot	NA				1	1			1				1					js	tt		1	1	1		1	1		1	1							qqf	sv
M2	ESI93	ordi	1							non	osp	ot	non														1			js	js				1													tt	js
M2	ESI94	papier	1							non	osp	non	osp					1												js	qqf														1			js	js
M2	ESI95	papier						1		osp	non	non	non														1			js	js															1		NA	NA
M2	ESI96	papier	1							ot	NA	NA	NA													reg-heure				js	qqf															1		NA	NA
M2	ESI97	papier	1	1						non	ot	non	non		1		1	1												qqf	1X															1		NA	NA
M2	ESI98	pas	1							non	ot	non	non					1												js	qqf														1			NR	NR
M2	ESI99	ordi	1							non	ot	ot	non				1	1												js	qqf				1							1						tt	1X
M2	ESI100	ordi	1							non	ot	ot	non				1													js	qqf				1							1						tt	qqf
M2	ESI101	papier	1							ot	non	non	non				1													js	1X														1			NR	NR
M2	ESI102	papier	1							ot	ot	non	non				1	1												js	qqf														1			NR	NR
M2	ESI103	ordi	1							osp	osp	non	ot				1							1						js	qqf											1						tt	js
M2	ESI104	pas					1		tel	non	ot	non	non				1						1							js	tt														1			js	js
M2	ESI105	papier						1		non	ot	non	non					1						1	1					1X	qqf															1		NA	NA
M2	ESI106	ordi	1							non	ot	ot	non				1	1			1									1X	1X										1	1	1					tt	js
M2	ESI107	ordi	1							osp	osp	ot	non								1		1	1	1					1X	qqf			1	1							1						tt	qqf
M2	ESI108	papier	1				1		docmail	non	ot	non	non					1												1X	js														1			NR	NR
M2	ESI109	papier						1		osp	non	non	non														1			js	js															1		NA	NA
M2	ESI110	papier	1							osp	non	non	non															1		NA	NA															1		NA	NA
M2	ESI111	papier	1							non	non	non	non															1		NA	NA															1		NA	NA
M2	ESI112	papier					1		docmail	osp	non	non	non														1			js	js															1		NA	NA
M2	ESI113	pas	1	1						NA	ot	NA	NA		1										1					qqf	qqf															1		NA	NA
M2	ESI114	papier	1							osp	non	non	non														1			js	js															1		NA	NA
M2	ESI115	papier	1							osp	non	non	non														1			js	js															1		NA	NA
M2	ESI116	papier	1							non	ot	non	non					1												js	qqf															1		NA	NA
M2	ESI117	papier	1							non	ot	non	non					1												js	qqf															1		NA	NA
M2	ESI118	ordi	1							non	osp	NA	osp														1			js	js				1							1						sv	js
M2	ESI119	papier	1							non	ot	non	osp		1		1	1							1					qqf	qqf														1			js	js
M2	ESI120	papier						1		osp	NA	NA	NA														1			js	js														1			js	js
M2	ESI121	papier						1		NA	osp	NA	osp														1			js	js														1			js	js
M2	ESI122	ordi	1							osp	osp	NA	ot														1	1		NR	NR	1	1		1							1						tt	sv
M2	ESI123	ordi	1	1						non	osp	non	ot														1			js	js	1			1													tt	js
C2	ESI1	X	1							NA	ot	ot	non		1		1				1		1		1					1X	tt										1	1	1					tt	1X
C2	ESI2	X	1							NA	NA	NA	osp				1						1							qqf	qqf							1		1	1							sv	sv
C2	ESI3	papier						1		ot	ot	non	non				1				1		1		1					js	sv														1			js	js
C2	ESI4	pas	1							non	ot	non	ot				1													js	qqf													prepCV				js	tt
C2	ESI5	papier						1		non	ot	NA	NA				1						1							js	1X															1		NA	NA
C2	ESI6	ordi						1		NA	ot	non	ot														1			jnsp	js											1						js	js
C2	ESI7	ordi						1		NA	ot	NA	ot				1													js	qqf											1						qqf	js
C2	ESI8	pas					1		anciencours	NA	ot	NA	ot				1													js	qqf											1						sv	js
C2	ESI9	pas					1		anciencours	non	ot	non	ot				1	1			1									js	qqf											1						sv	js
C2	ESI10	papier						1		non	osp	non	non														1			js	qqf														1	1		NA	NA
C2	ESI11	ordi					1		ech_fo	non	osp	non	ot														1			js	js											1						tt	js
C2	ESI12	ordi						1		non	osp	non	ot					1												js	1X											1						tt	js
C2	ESI13	ordi						1		NA	ot	non	ot				1													js	qqf										1	1	1					sv	qqf
C2	ESI14	ordi						1		non	ot	non	ot				1	1					1	1						js	sv									1			1					tt	sv
C2	ESI15	X	1				1		webautrecours	NA	ot	NA	ot				1				1		1		1					1X	qqf											1						tt	js
C2	ESI16	papier	1							non	ot	non	non				1								1					1X	sv															1		NA	NA
C2	ESI17	ordi		1						NA	osp	NA	ot				1				1				1	recdefinition				1X	qqf											1						tt	js
C2	ESI18	ordi	1							non	ot	non	ot				1													js	sv											1						tt	1X
C2	ESI19	ordi	1							non	ot	non	ot				1													js	qqf											1						tt	js
C2	ESI20	ordi						1		NA	ot	NA	ot		1		1				1									js	sv											1						tt	js
C2	ESI21	papier						1		non	ot	non	non		1		1				1									js	qqf															1		NA	NA
C2	ESI22	ordi	1	1						non	osp	non	ot	1																qqf	1X											1						tt	js
C2	ESI23	papier						1		non	osp	non	non		1															js	1X															1		NA	NA
C2	ESI24	ordi						1		osp	non	non	ot														1			js	js											1						tt	js
C2	ESI25	papier						1		non	osp	non	non														1			js	js															1		NA	NA
C2	ESI26	papier						1		non	osp	non	non														1			js	js															1		NA	NA
C2	ESI27	ordi	1							non	ot	non	ot				1													js	sv											1						tt	js
C2	ESI28	X	1							non	osp	non	ot														1			js	js											1	1					tt	js
C2	ESI29	papier	1							non	osp	non	non														1			js	js															1		NA	NA
C2	ESI30	papier	1							non	osp	non	non								1									js	1X															1		NA	NA
C2	ESI31	papier	1							non	osp	non	non				1	1												js	1X															1		NA	NA
C2	ESI32	ordi						1		non	ot	non	ot				1	1			1				1					js	qqf													notercours				tt	js
C2	ESI33	ordi						1		NA	osp	NA	ot				1				1				1					js	qqf											1						tt	js
C2	ESI34	papier	1							non	ot	non	non				1	1			1				1					js	tt															1		NA	NA
C2	ESI35	ordi						1		NA	ot	NA	ot				1													js	qqf											1						tt	js
C2	ESI36	ordi	1							NA	ot	NA	ot													liresms				js	1X											1						tt	js
C2	ESI37	ordi	1							non	ot	non	ot				1	1			1		1							js	sv											1						tt	js
C2	ESI38	ordi						1		non	ot	NA	ot					1												js	1X										1	1	1					tt	1X
C2	ESI39	X	1	1						non	ot	ot	non	1																1X	js											1						tt	js
C2	ESI40	ordi	1							non	ot	non	ot				1				1				1					js	qqf											1						tt	js
C2	ESI41	ordi						1		non	ot	non	ot				1								1					js	qqf											1						js	js
C2	ESI42	papier						1		non	ot	NA	NA		1										1					js	1X															1		NA	NA
C2	ESI43	ordi	1							ot	ot	ot	NA				1								1					js	1X											1	1					tt	js
C2	ESI44	ordi	1							non	osp	non	ot				1													js	qqf											1						tt	js
C2	ESI45	X	1							NA	NA	NA	osp	1																js	js										1		1					sv	js
C2	ESI46	ordi	1							non	ot	ot	non					1												js	qqf											1						tt	js
C2	ESI47	ordi	1							ot	ot	non	ot				1				1									js	qqf											1						tt	js
C2	ESI48	pas	1							non	ot	non	non				1													js	qqf															1		NA	NA
C2	ESI49	ordi	1	1						NA	osp	NA	ot	1																1X	js	1																tt	1X
C2	ESI50	ordi	1	1						osp	osp	non	non		1		1				1				1					js	sv															1		NA	NA
C2	ESI51	ordi						1		NA	ot	NA	ot				1													js	1X											1						tt	js
C2	ESI52	papier	1							NA	ot	NA	NA	1			1								1					js	qqf														1			js	js
C2	ESI53	papier					1		ech_fo	osp	non	non	non														1			js	js															1		NA	NA
C2	ESI54	papier						1		non	ot	NA	NA													reg-heure				js	js													reg-heure				js	js
C2	ESI55	ordi						1		non	osp	non	ot	1																1X	js											1						tt	js
C2	ESI56	papier						1		NA	osp	NA	NA														1			js	js															1		NA	NA
C2	ESI57	ordi						1		non	osp	non	ot												1					js	1X											1						tt	js
C2	ESI58	ordi						1		non	osp	non	ot												1					js	1X											1						tt	js
C2	ESI59	ordi	1							ot	non	non	ot													reg-heure				js	qqf											1		dessinerpaint				tt	qqf
C2	ESI60	ordi	1							non	osp	ot	non				1													js	qqf											1						js	js
C2	ESI61	ordi	1							non	osp	non	ot	1			1													1X	qqf											1						tt	js
C2	ESI62	ordi	1							non	osp	non	ot	1			1													qqf	qqf											1						tt	js
C2	ESI63	papier	1							non	osp	non	non				1													js	qqf															1		NA	NA
C2	ESI64	ordi	1							NA	osp	NA	ot	1			1													1X	qqf											1						1X	js
C2	ESI65	ordi	1	1						non	osp	NA	ot	1			1													qqf	qqf											1						qqf	js
C2	ESI66	ordi					1		anciencours	non	ot	NA	ot				1								1					js	qqf											1						tt	js
C2	ESI67	papier					1		ppt	NA	ot	NA	NA				1													js	qqf															1		NA	NA
C2	ESI68	ordi					1		ppt	non	ot	non	ot		1		1			1	1		1							js	sv											1						tt	1X
C2	ESI69	ordi						1		osp	NA	NA	ot														1			js	js													notercours				tt	js
C2	ESI70	papier						1		osp	non	non	non														1			js	js															1		NA	NA
C2	ESI71	ordi						1		non	ot	NA	ot				1				1					liremag				js	qqf											1						qqf	js
C2	ESI72	papier						1		non	ot	NA	NA				1									reg-infos				js	qqf														1			NR	NR
C2	ESI73	papier						1		non	ot	non	non		1		1				1				1					1X	sv															1		NA	NA
C2	ESI74	ordi	1							NA	ot	NA	ot		1		1								1					js	qqf											1	1					tt	qqf
C2	ESI75	ordi	1							non	ot	ot	NA	1			1	1			1	1	1	1						js	sv											1	1					tt	qqf
C2	ESI76	ordi	1							ot	ot	non	ot				1				1									js	qqf		1	1				1			1							js	sv
C2	ESI77	ordi	1							non	ot	non	ot	1			1	1					1							js	tt				1							1						qqf	1X
C2	ESI78	X	1	1						NA	ot	ot	ot				1	1			1		1		1					qqf	qqf	1	1		1					1	1	1	1					qqf	qqf
C2	ESI79	papier	1							NA	ot	NA	NA				1				1									1X	sv															1		NA	NA
C2	ESI80	ordi						1		non	ot	non	ot				1								1					js	qqf											1						tt	1X
C2	ESI81	ordi	1							NA	ot	NA	ot				1							1	1					qqf	qqf													notercours				tt	js
C2	ESI82	papier						1		NA	ot	NA	NA				1						1							js	qqf															1		NA	NA
C2	ESI83	papier	1							NA	ot	NA	NA				1							1						js	qqf															1		NA	NA
C2	ESI84	pas						1		NA	ot	NA	NA				1						1							js	tt															1		NA	NA
C2	ESI85	ordi						1		non	ot	non	ot				1	1												1X	qqf	1	1		1						1	1	1					tt	qqf
C2	ESI86	ordi	1							non	ot	non	ot				1													qqf	qqf											1						tt	js
C2	ESI87	ordi	1				1		anciencours	NA	ot	NA	ot				1													js	qqf											1						tt	js
C2	ESI88	ordi	1				1		anciencours	non	ot	non	ot				1													js	qqf											1						tt	js
C2	ESI89	papier	1							NA	ot	NA	NA		1		1								1					qqf	qqf															1		NA	NA
C2	ESI90	ordi	1							non	ot	non	ot	1	1		1	1			1	1	1			snapchat				qqf	sv											1						tt	js
C2	ESI91	ordi	1							ot	NA	NA	ot				1							1						js	qqf											1						tt	js
C2	ESI92	papier	1	1						non	ot	non	osp	1				1			1									sv	qqf														1			qqf	js
C2	ESI93	ordi						1		NA	osp	ot	NA														1			js	js											1						js	js
C2	ESI94	ordi	1							NA	ot	NA	ot				1				1									js	qqf											1						tt	js
C2	ESI95	ordi	1							non	osp	non	ot				1													js	qqf										1	1	1					tt	sv
C2	ESI96	ordi						1		non	osp	non	ot				1						1							js	qqf											1						js	js
C2	ESI97	ordi						1		NA	ot	NA	ot				1	1												1X	1X											1						tt	js
C2	ESI98	papier	1	1						non	ot	non	osp	1											1					1X	1X														1			js	js
C2	ESI99	papier						1		non	osp	non	non	1																1X	1X															1		NA	NA
C2	ESI100	ordi						1		non	ot	ot	non				1													js	tt											1						tt	js
C2	ESI101	pas						1		osp	osp	non	non														1			js	js															1		NA	NA
C2	ESI102	ordi	1							NA	ot	NA	ot	1											1					qqf	qqf										1			notercours				tt	js
C2	ESI103	ordi	1							non	ot	NA	ot											1	1					js	qqf										1	1						tt	js
C2	ESI104	papier						1		non	non	non	non														1			js	js														1			js	js
C2	ESI105	ordi	1							non	osp	non	ot				1													js	qqf											1						tt	js
C2	ESI106	papier	1	1						NA	NA	NA	NA															1		NA	NA															1		NA	NA
C2	ESI107	papier					1		expperso	NA	ot	NA	NA				1	1												js	qqf														1			NR	NR
C2	ESI108	papier	1							NA	ot	NA	NA														1			NR	NR															1		NA	NA
C2	ESI109	papier	1							ot	ot	non	non				1	1			1		1		1					js	sv															1		NA	NA
C2	ESI110	papier	1							non	ot	osp	non				1								1					1X	qqf														1			NR	NR
C2	ESI111	papier						1		non	ot	NA	NA		1		1													js	qqf															1		js	js
C2	ESI112	ordi	1							non	osp	non	ot														1			js	js											1						tt	js
C2	ESI113	papier						1		NA	osp	non	non														1			js	js															1		NA	NA
C2	ESI114	papier	1							NA	osp	NA	NA								1									js	1X															1		NA	NA
C2	ESI115	ordi	1							NA	NA	NA	ot														1			js	js											1						js	js
C2	ESI116	papier	1							non	osp	non	ot														1			NR	NR														1			NR	NR
C2	ESI117	ordi	1							ot	ot	NA	ot				1	1			1				1					tt	tt											1						tt	js
C2	ESI118	papier	1							osp	NA	NA	NA														1			js	js														1			js	js
C2	ESI119	papier	na	na	na	na	na	na	na	NA	NA	NA	NA				1							1	1					1X	1X															1		NA	NA
C2	ESI120	ordi	1							non	osp	non	ot														1			js	js													notercours				tt	js
C2	ESI121	papier						1		non	osp	non	non														1			js	js															1		NA	NA
C2	ESI122	ordi	1							non	osp	non	ot														1			js	js											1						tt	js
C2	ESI123	papier						1		non	osp	non	non														1		1	NR	NR	NA	NA	NA	NA	NA	NA	NA	NA	NA	NA	NA	NA	NA	NA	NA	NA	NA	NA
C2	ESI124	ordi						1		non	osp	non	ot													reg-heure				js	1X											1						tt	js
C2	ESI125	ordi						1		non	osp	non	ot														1			js	js											1						tt	js
C2	ESI126	papier					1		qt_int	non	non	non	non														1			js	js															1		NA	NA
C2	ESI127	papier						1		non	osp	non	non		1		1				1		1		1					js	qqf															1		NA	NA
HUS3	ESI1	papier					1		qt_int	non	ot	non	non				1													js	qqf															1		NA	NA
HUS3	ESI2	ordi						1		NA	NA	NA	ot								1									qqf	qqf											1						tt	js
HUS3	ESI3	X	1							osp	non	ot	non														1			js	js											1						tt	js
HUS3	ESI4	ordi	1							NA	ot	NA	ot				1													qqf	sv											1						tt	js
HUS3	ESI5	ordi	1							non	ot	non	ot				1													js	qqf													notercours				tt	js
HUS3	ESI6	papier	1					1		non	ot	non	non				1				1									qqf	qqf															1		NA	NA
HUS3	ESI7	X	1							non	ot	NA	ot				1													js	qqf											1						tt	js
HUS3	ESI8	X	1							non	ot	NA	ot				1													js	qqf											1						tt	js
HUS3	ESI9	papier	1							ot	ot	NA	NA				1								1					js	qqf															1		NA	NA
HUS3	ESI10	ordi	1							non	ot	non	ot	1				1												qqf	1X											1						tt	js
HUS3	ESI11	ordi	1							non	ot	non	ot				1	1												qqf	qqf											1						tt	js
HUS3	ESI12	ordi	1							non	ot	non	ot	1	1		1								1					qqf	qqf											1						tt	1X
HUS3	ESI13	papier						1		non	ot	non	non														1			js	js															1		NA	NA
HUS3	ESI14	ordi	1							non	osp	non	ot				1													js	1X													notercours				tt	js
HUS3	ESI15	papier						1		osp	non	non	non														1			js	js															1		NA	NA
HUS3	ESI16	ordi	1							non	osp	non	ot														1			js	js													notercours				tt	js
HUS3	ESI17	papier						1		osp	non	non	non														1			js	js															1		js	js
HUS3	ESI18	ordi						1		non	osp	non	ot														1			js	js											1						tt	js
HUS3	ESI19	papier	1	1						NA	ot	NA	NA	1	1								1							qqf	qqf	1	1															js	js
HUS3	ESI20	ordi	1							NA	osp	NA	ot														1			js	js													word				tt	js
HUS3	ESI21	papier	1							NA	NA	NA	NA				1													na	qqf	NA	NA	NA	NA	NA	NA	NA	NA	NA	NA	NA	NA	NA	NA	NA	NA	NR	NR
HUS3	ESI22	ordi	1							non	ot	ot	non				1	1							1					js	qqf											1						tt	js
HUS3	ESI23	papier	1							osp	NA	NA	NA												1					na	1X														1			js	js
HUS3	ESI24	ordi	1							non	osp	non	ot														1			js	js											1						tt	js
HUS3	ESI25	X	1							non	ot	non	ot				1	1					1							js	qqf											1						tt	js
HUS3	ESI26	papier	1							non	osp	non	non														1			NR	NR															1		NA	NA
HUS3	ESI27	papier						1		NA	NA	NA	NA														1	1		NA	NA															1		NA	NA
HUS3	ESI28	papier	1							non	ot	non	non				1													js	qqf															1		NA	NA
HUS3	ESI29	papier						1		osp	osp	osp	osp														1			NR	NR	NA	NA	NA	NA	NA	NA	NA	NA	NA	NA	NA	NA	NA	NA	NA	NA	NR	NR
HUS3	ESI30	papier	1							osp	NA	NA	NA	NA	NA	NA	NA	NA	NA	NA	NA	NA	NA	NA	NA	NA	NA	NA	NA	NR	NR															1		NA	NA
HUS3	ESI31	papier	1							non	non	non	non															1		NA	NA	NA	NA	NA	NA	NA	NA	NA	NA	NA	NA	NA	NA	NA	NA	NA	NA	js	NR
HUS3	ESI32	papier	1							NA	osp	NA	NA				1													qqf	qqf															1		NA	NA
HUS3	ESI33	papier	1							NA	ot	NA	NA				1													qqf	nvp														1			nvp	js
HUS3	ESI34	papier	1							non	ot	non	non														1			js	js														1			NA	NA
HUS3	ESI35	ordi	1				1		na	non	ot	non	ot					1			1		1		1					js	sv											1						tt	js
HUS3	ESI36	papier						1		NA	ot	NA	osp														1			js	js														1			js	js
HUS3	ESI37	papier	1							non	ot	non	non	1																qqf	qqf															1		NA	NA
HUS3	ESI38	papier	1							osp	non	non	non				1													js	1X															1		NA	NA
HUS3	ESI39	papier	1	1						non	ot	non	non	1			1	1		1	1				1					qqf	qqf														1			NR	NR
HUS3	ESI40	ordi	1							non	ot	non	ot				1	1		1	1	1	1							NR	NR	NA	NA	NA	NA	NA	NA	NA	NA	NA	NA	NA	NA	NA	NA	NA	NA	NR	nvp
HUS3	ESI41	ordi						1		non	non	non	ot			1	1								1					qqf	sv											1						tt	tt
HUS3	ESI42	ordi	1							ot	ot	non	ot	1																nvp	nvp		1															nvp	nvp
HUS3	ESI43	papier						1		osp	non	non	non														1			NR	NR															1		NA	NA
HUS3	ESI44	papier						1		osp	non	non	non														1			NR	NR	NA	NA	NA	NA	NA	NA	NA	NA	NA	NA	NA	NA	NA	NA	NA	NA	NR	NR
HUS3	ESI45	ordi	1							non	ot	non	ot														1			NR	NR	NA	NA	NA	NA	NA	NA	NA	NA	NA	NA	NA	NA	NA	NA	NA	NA	tt	js
HUS3	ESI46	papier	1							non	ot	non	non	1			1				1		1		1					1X	sv															1		js	js
HUS3	ESI47	papier	1							non	ot	non	non		1		1													js	qqf															1		NA	NA
HUS3	ESI48	ordi	1				1		int	ot	NA	NA	ot				1				1	1								qqf	js											1						sv	qqf
HUS3	ESI49	papier	1				1		schéma	non	ot	non	non				1													js	qqf															1		NA	NA
HUS3	ESI50	papier	1							NA	osp	NA	NA														1			js	qqf															1		NA	NA
HUS3	ESI51	ordi	1							NA	NA	NA	ot												1					js	js											1						tt	js
HUS3	ESI52	ordi	1							non	osp	non	ot	NA	NA	NA	NA	NA	NA	NA	NA	NA	NA	NA	NA	NA	NA	NA	NA	js	js	NA	NA	NA	NA	NA	NA	NA	NA	NA	NA	NA	NA	NA	NA	NA	NA	tt	js
HUS3	ESI53	ordi	1							NA	ot	NA	ot	1			1													js	1X													notercours				tt	js
HUS3	ESI54	papier	1							ot	non	non	ot				1													js	qqf													notercours				tt	js
HUS3	ESI55	papier	na	na	na	na	na	na	na	non	ot	ot	NA				1													qqf	jnsp	NA	NA	NA	NA	NA	NA	NA	NA	NA	NA	NA	NA	NA	NA	NA	NA	NR	NR
HUS3	ESI56	ordi						1		non	ot	non	ot				1				1									js	qqf											1						tt	js
HUS3	ESI57	X	1							NA	ot	ot	NA		1											facetime				js	qqf											1						1X	js
HUS3	ESI58	ordi	1							NA	ot	NA	ot		1		1	1												1X	qqf		1											inscrcourse				NR	NR
HUS3	ESI59	ordi					1		copiervoisin	non	osp	ot	non													reg-heure				js	1X											1						tt	js
HUS3	ESI60	papier	1							non	ot	non	non														1			1X	js														1	1		js	js
HUS3	ESI61	X					1		photoppt	non	ot	non	non	1								1								sv	js														1			js	js
HUS3	ESI62	papier	1	1						NA	ot	NA	NA	1	1		1				1			1						qqf	qqf	NA	NA	NA	NA	NA	NA	NA	NA	NA	NA	NA	NA	NA	NA	NA	NA	NR	NR
HUS3	ESI63	papier	1	1						non	ot	non	non	1																1X	js															1		NA	NA
HUS3	ESI64	ordi						1		non	ot	ot	NA				1				1									qqf	qqf											1						tt	qqf
HUS3	ESI65	ordi						1		non	ot	NA	ot				1	1			1									qqf	qqf											1						tt	js
HUS3	ESI66	ordi	1							NA	ot	ot	NA				1	1												qqf	qqf											1						tt	js
HUS3	ESI67	ordi	1							osp	NA	ot	non				1													js	qqf											1						js	1X
HUS3	ESI68	papier						1		non	non	non	non															1		NA	NA															1		NA	NA
HUS3	ESI69	X	1							non	ot	ot	non				1													js	sv													notercours				tt	js
HUS3	ESI70	ordi	1							non	ot	non	ot														1			js	js											1						tt	js
HUS3	ESI71	ordi	1							NA	NA	NA	osp														1			1X	1X	1										1						tt	qqf
HUS3	ESI72	papier					1		qt_int	osp	osp	non	non														1			js	js														1	1		NA	NA
HUS3	ESI73	papier	1							osp	osp	non	non													na				js	1X															1		js	js
HUS3	ESI74	ordi						1		non	ot	ot	non											1	1					1X	1X											1						tt	js
HUS3	ESI75	papier	1							osp	non	non	non														1			NR	NR															1		NA	NA
HUS3	ESI76	papier	1							osp	non	non	non														1			js	js															1		NA	NA
HUS3	ESI77	ordi	1	1		1				NA	ot	NA	ot	1			1	1												qqf	qqf	1			1							1						tt	js
HUS3	ESI78	ordi	1							non	ot	non	ot				1				1					reg-heure				qqf	qqf											1						tt	js
HUS3	ESI79	X	1							non	non	non	ot				1													1X	1X													support				1X	js
HUS3	ESI80	X						1		osp	osp	osp	ot														1			js	js	1																tt	js
HUS3	ESI81	ordi						1		non	non	non	ot														1			js	js											1						js	js
HUS3	ESI82	papier	1				1		schéma	non	ot	non	non				1	1							1					js	sv															1		NA	NA
HUS3	ESI83	X						1		non	ot	non	ot				1							1						qqf	1X											1						tt	js
HUS3	ESI84	papier	1							non	osp	non	non														1			js	js															1		NA	NA
HUS3	ESI85	ordi	1							non	ot	non	ot				1				1	1								js	sv											1						tt	js
HUS3	ESI86	papier	1							non	ot	non	non				1				1									qqf	js	NA	NA	NA	NA	NA	NA	NA	NA	NA	NA	NA	NA	NA	NA	NA	NA	NR	NR
HUS3	ESI87	papier	1							non	osp	non	non					1												js	qqf															1		NA	NA
HUS3	ESI88	X	1							non	non	non	ot														1			js	js	NA	NA	NA	NA	NA	NA	NA	NA	NA	NA	NA	NA	NA	NA	NA	NA	NR	js
HUS3	ESI89	ordi	1							non	osp	ot	ot														1			js	NR											1						tt	js
HUS3	ESI90	papier	1							non	osp	non	non				1	1												js	qqf															1		NA	NA
HUS3	ESI91	papier	1							non	ot	non	non				1													js	sv															1		NA	NA
HUS3	ESI92	papier	1							non	non	non	non															1		NA	NA															1		NA	NA
HUS3	ESI93	ordi	1	1		1				non	non	non	ot	NA	NA	NA	NA	NA	NA	NA	NA	NA	NA	NA	NA	NA	NA	NA	NA	1X	1X			1				1										js	js
HUS3	ESI94	ordi	1							non	ot	ot	non				1	1							1					qqf	1X	1										1						js	js
HUS3	ESI95	ordi	1	1		1				non	ot	non	ot	1								1	1							qqf	1X	1																tt	js
HUS3	ESI96	papier	1							non	ot	non	non														1			js	js															1		NA	NA
HUS3	ESI97	ordi	1	1						non	ot	non	ot				1	1			1									qqf	qqf											1						qqf	qqf
HUS3	ESI98	ordi	1							non	ot	ot	non				1	1		1	1	1	1		1					js	sv			1	1		1	1		1	1							tt	js
HUS3	ESI99	papier						1		NA	osp	NA	NA														1			NR	NR														1			NR	NR
HUS3	ESI100	papier	1							non	osp	non	non												1					js	1X															1		NA	NA
HUS3	ESI101	papier	1							non	non	non	non														1			js	js															1		NA	NA
HUS3	ESI102	papier	1							non	non	non	non				1	1			1									js	js														1			js	js
HUS3	ESI103	ordi		1		1				non	ot	non	ot	1			1	1			1				1					qqf	qqf											1						tt	js
HUS3	ESI104	ordi	1							NA	ot	NA	ot	1																qqf	qqf	1																tt	js
HUS3	ESI105	ordi	1							ot	osp	non	ot				1	1												qqf	qqf														1			NR	NR
HUS3	ESI106	ordi	1							NA	NA	NA	ot	1	1	1	1	1		1		1			1					qqf	qqf											1						tt	js
HUS3	ESI107	papier	1							NA	ot	NA	NA				1				1	1			1					sv	1X															1		NA	NA
HUS3	ESI108	papier	1	1						osp	non	non	non	1																1X	js															1		js	js
HUS3	ESI109	ordi	1	1						non	ot	NA	ot				1	1			1	1								js	qqf	1		1								1						tt	1X
HUS3	ESI110	papier					1		ech_int	osp	non	non	non														1			NR	NR															1		js	js
HUS3	ESI111	papier	1							ot	non	non	non	1			1													qqf	1X															1		NA	NA
HUS3	ESI112	papier	1	1						non	ot	non	non	1			1													qqf	qqf															1		NA	NA
HUS3	ESI113	ordi	1							non	ot	non	ot				1	1												js	qqf											1						tt	js
HUS3	ESI114	ordi	1							non	ot	ot	non				1													1X	1X	1																1X	js
HUS3	ESI115	papier						1		NA	osp	osp	NA				1													qqf	1X														1			js	js
HUS3	ESI116	papier	1							non	ot	non	non			1	1						1							qqf	qqf															1		NA	NA
HUS3	ESI117	papier	1							ot	non	non	non					1							1					sv	tt															1		NA	NA
HUS3	ESI118	ordi		1						ot	NA	NA	ot	1									1	1						qqf	qqf											1						tt	js
HUS3	ESI119	X	1							NA	osp	NA	ot				1													js	1X											1						js	js
HUS3	ESI120	ordi	1	1						NA	ot	NA	ot	1	1		1				1									qqf	qqf											1						tt	js
HUS3	ESI121	ordi						1		osp	non	non	ot														1			js	js											1						tt	js
HUS3	ESI122	ordi	1							NA	NA	NA	ot	1	1		1	1			1				1					qqf	qqf											1						tt	tt
HUS3	ESI123	ordi	1							non	ot	non	ot		1		1				1									qqf	qqf			1				1										qqf	js
HUS3	ESI124	ordi	1							non	ot	non	ot				1	1												qqf	qqf											1						tt	js
HUS3	ESI125	ordi	1							non	ot	non	ot				1													sv	sv											1						tt	js
HUS3	ESI126	papier	1							osp	non	non	non				1	1												js	1X	NA	NA	NA	NA	NA	NA	NA	NA	NA	NA	NA	NA	NA	NA	NA	NA	NR	NR
HUS3	ESI127	papier	1							non	non	non	non															1		NA	NA															1		NA	NA
HUS3	ESI128	papier	1							osp	non	non	non				1													1X	1X															1		NA	NA
HUS3	ESI129	ordi		1		1				ot	ot	NA	ot				1													qqf	qqf													notercours				NR	NR
HUS3	ESI130	papier				1				non	non	non	non														1			js	js															1		NA	NA
HUS3	ESI131	papier						1		non	non	non	non															1		NA	NA															1		NA	NA
SV2	ESI1	pas						1		non	osp	non	ot														1			js	js				1						1							sv	qqf
SV2	ESI2	papier	1							non	ot	non	non	1			1								1					qqf	qqf															1		NA	NA
SV2	ESI3	papier	1							non	NA	NA	NA														1			js	js														1			js	js
SV2	ESI4	papier	1							ot	NA	NA	NA				1	1												nvp	sv															1		NA	NA
SV2	ESI5	papier	1							non	ot	non	osp	1			1	1							1					qqf	1X														1			js	sv
SV2	ESI6	pas						1		non	ot	non	non	1	1		1													sv	sv														1			js	NR
SV2	ESI7	papier	1							non	ot	non	non	1	1			1							1					qqf	qqf															1		NA	NA
SV2	ESI8	papier	1	1						non	ot	non	non	1	1			1							1					1X	1X															1		NA	NA
SV2	ESI9	papier						1		NA	osp	NA	NA					1								reg-heure				qqf	qqf	NA	NA	NA	NA	NA	NA	NA	NA	NA	NA	NA	NA	NA	NA	NA	NA	NR	NR
SV2	ESI10	ordi	1	1						non	ot	ot	non	1				1												qqf	js											1						sv	js
SV2	ESI11	pas					1		ech_fo	NA	ot	NA	NA				1													js	qqf															1		NA	NA
SV2	ESI12	papier	1							non	ot	non	non				1	1												js	1X															1		NA	NA
SV2	ESI13	papier	1							non	ot	non	non					1							1					1X	1X															1		NA	NA
SV2	ESI14	papier	1							non	ot	non	non														1			1X	1X															1		NA	NA
SV2	ESI15	pas	1	1						ot	ot	non	non				1	1							1					qqf	sv															1		NA	NA
SV2	ESI16	papier	1							ot	NA	ot	NA		1		1								1					js	1X				1													js	1X
SV2	ESI17	pas	1	1						non	ot	non	non	1																1X	js															1		NA	NA
SV2	ESI18	papier	1	1						non	ot	non	non		1			1												qqf	sv															1		NA	NA
SV2	ESI19	papier	1	1						osp	non	non	non	1																1X	js															1		NA	NA
SV2	ESI20	papier	1	1						non	ot	ot	NA	1			1								1					qqf	1X														1			js	js
SV2	ESI21	papier	1	1						NA	ot	NA	NA	1	1		1	1							1					sv	qqf															1		NA	NA
SV2	ESI22	papier	1	1						non	osp	NA	osp	1	1		1	1				1		1	1					1X	1X	1		1	1			1										1X	1X
SV2	ESI23	papier		1						non	osp	ot	ot					1												js	qqf	1			1					1								sv	qqf
SV2	ESI24	papier	1							non	non	non	non														1	1		NA	NA															1		NA	NA
SV2	ESI25	papier	1							ot	ot	non	non		1		1	1			1	1			1					js	qqf															1		NA	NA
SV2	ESI26	papier	1							ot	ot	non	non		1		1	1			1	1			1					js	qqf															1		NA	NA
SV2	ESI27	papier	1							NA	ot	NA	NA				1	1					1							qqf	qqf															1		js	js
SV2	ESI28	pas						1		NA	ot	ot	NA		1		1	1			1		1		1					js	sv														1			js	js
SV2	ESI29	papier	1			1				non	ot	non	non				1													js	1X															1		NA	NA
SV2	ESI30	papier	1							NA	ot	NA	NA													reg-heure				js	js															1		NA	NA
SV2	ESI31	papier	1							non	ot	non	non	1	1			1							1					qqf	1X															1		NA	NA
SV2	ESI32	papier	1							osp	NA	osp	NA					1												js	js	NA	NA	NA	NA	NA	NA	NA	NA	NA	NA	NA	NA	NA	NA	NA	NA	js	js
SV2	ESI33	papier	1							non	ot	non	non				1	1							1					js	qqf															1		NA	NA
SV2	ESI34	papier	1							osp	non	non	non														1			nvp	js	NA	NA	NA	NA	NA	NA	NA	NA	NA	NA	NA	NA	NA	NA	NA	NA	NR	NR
SV2	ESI35	papier	1							NA	ot	NA	NA				1	1												js	qqf															1		NA	NA
SV2	ESI36	papier	1							ot	ot	NA	NA		1		1	1							1					js	qqf															1		NA	NA
SV2	ESI37	papier				1				ot	non	non	non				1	1							1					js	qqf															1		NA	NA
SV2	ESI38	papier	1			1				non	ot	non	non				1													js	qqf															1		js	js
SV2	ESI39	pas						1		NA	NA	NA	ot					1												js	qqf													reg-ppt				js	qqf
SV2	ESI40	papier	1				1		qt_int	non	ot	non	non				1	1												js	qqf															1		NA	NA
SV2	ESI41	papier	1							osp	osp	NA	NA		1		1	1												js	qqf															1		NA	NA
SV2	ESI42	papier	1			1				non	ot	ot	non				1	1							1					js	qqf														1			js	js
SV2	ESI43	papier					1		anciencours	non	ot	ot	non				1	1			1				1					js	qqf			1	1									reg_pptander				sv	1X
SV2	ESI44	ordi	1							non	ot	non	ot				1	1							1					js	qqf											1						tt	js
SV2	ESI45	papier	1							non	ot	non	non		1		1	1			1		1		1					js	sv															1		NA	NA
SV2	ESI46	papier	1							non	ot	non	non				1						1		1					1X	sv															1		NA	NA
SV2	ESI47	ordi	1							non	ot	non	ot				1	1							1					qqf	qqf	NA	NA	NA	NA	NA	NA	NA	NA	NA	NA	NA	NA	NA	NA	NA	NA	qqf	1X
SV2	ESI48	papier	1							non	ot	non	non					1			1					reg-heure				js	qqf														1	1		js	js
SV2	ESI49	papier	1							non	ot	osp	non														1			js	qqf															1		NA	NA
SV2	ESI50	pas						1		NA	ot	ot	NA		1		1	1			1				1					js	sv		1	1	1													js	sv
SV2	ESI51	papier	1							non	ot	non	non				1	1			1									qqf	js															1		NA	NA
SV2	ESI52	pas	1			1				non	osp	non	non														1			js	js														1			js	js
SV2	ESI53	papier						1		NA	NA	NA	NA														1	1		NR	NR	NA	NA	NA	NA	NA	NA	NA	NA	NA	NA	NA	NA	NA	NA	NA	NA	NR	NR
SV2	ESI54	pas						1		non	ot	non	non													na				js	qqf															1		NA	NA
SV2	ESI55	papier	1							non	ot	non	non		1		1	1			1		1		1					js	sv															1		NA	NA
SV2	ESI56	papier	1							non	ot	non	non		1		1	1		1	1									js	sv															1		NA	NA
SV2	ESI57	papier	1							non	ot	non	non				1	1							1	reg-heure				js	qqf															1		NA	NA
SV2	ESI58	papier	1	1						non	osp	non	non													reg-heure				js	qqf															1		NA	NA
SV2	ESI59	papier	1							non	non	non	non											1						js	js															1		NA	NA
SV2	ESI60	papier						1		non	non	non	non														1			js	js														1	1		js	js
SV2	ESI61	papier	1							non	ot	non	non	1				1												qqf	qqf															1		NA	NA
SV2	ESI62	papier	1							non	ot	non	non	1			1						1		1					qqf	sv															1		NA	NA
SV2	ESI63	papier	1							non	ot	non	non			1							1							js	1X															1		NA	NA
SV2	ESI64	papier	na	na	na	na	na	na	na	non	non	non	non														1			js	js														1			js	js
SV2	ESI65	pas	1							non	osp	non	non	1	1		1	1					1		1					qqf	qqf															1		NA	NA
SV2	ESI66	papier	1							non	ot	non	non					1												js	js															1		NA	NA
SV2	ESI67	X	1							non	ot	NA	ot	1											1					qqf	js	1																qqf	qqf
SV2	ESI68	papier	1							non	osp	non	non														1			NR	NR														1			NR	NR
SV2	ESI69	papier	1	1						ot	non	non	non	1			1	1							1					qqf	qqf															1		js	js
SV2	ESI70	papier						1		osp	osp	NA	NA				1													js	qqf															1		NA	NA
SV2	ESI71	pas						1		NA	ot	ot	NA	1			1	1			1									sv	qqf	1	1															sv	qqf
SV2	ESI72	papier	1	1						non	ot	non	non	1			1								1					1X	qqf															1		NA	NA
SV2	ESI73	papier	1	1						non	non	non	non				1	1							1					qqf	qqf							1										qqf	qqf
SV2	ESI74	papier	1							non	non	non	non														1			js	js	NA	NA	NA	NA	NA	NA	NA	NA	NA	NA	NA	NA	NA	NA	NA	NA	NR	NR
SV2	ESI75	papier		1						NA	ot	NA	NA	1			1						1		1					qqf	qqf															1		NA	NA
SV2	ESI76	pas	na	na	na	na	na	na	na	non	ot	non	non	1			1													qqf	1X															1		NA	NA
SV2	ESI77	papier						1		osp	non	non	non														1			1X	1X														1			js	js
SV2	ESI78	papier		1						non	ot	non	non					1			1					Gdrive				qqf	qqf															1		NA	NA
SV2	ESI79	papier	1							non	ot	non	non					1												1X	1X															1		NA	NA
SV2	ESI80	papier	1							non	ot	non	non		1			1			1									js	qqf															1		NA	NA
SV2	ESI81	papier	1							osp	non	non	non														1			NR	NR															1		NA	NA
SV2	ESI82	papier	1							non	ot	non	non	1			1	1												1X	qqf															1		NA	NA
SV2	ESI83	papier	1							non	osp	non	non														1			js	js															1		NA	NA
SV2	ESI84	papier	1							non	non	non	non				1													js	1X															1		NA	NA
H2	ESI1	ordi						1		ot	NA	NA	ot				1													qqf	qqf	NA	NA	NA	NA	NA	NA	NA	NA	NA	NA	NA	NA	NA	NA	NA	NA	qqf	NR
H2	ESI2	ordi	1							non	ot	non	ot								1	1		1	1					js	qqf											1						sv	qqf
H2	ESI3	pas						1		osp	non	non	non														1			js	js															1		NA	NA
H2	ESI4	ordi						1		non	ot	non	ot				1						1							js	sv											1						qqf	sv
H2	ESI5	papier						1		non	ot	non	non				1	1					1							js	sv															1		NA	NA
H2	ESI6	pas						1		NA	ot	NA	ot				1				1									js	sv														1			js	js
H2	ESI7	pas						1		non	ot	non	non				1													js	sv														1	1		NA	NA
H2	ESI8	papier						1		non	ot	non	osp				1				1									1X	qqf															1		NA	NA
H2	ESI9	pas						1		non	ot	non	non		1		1													js	sv															1		NA	NA
H2	ESI10	pas						1		NA	ot	NA	ot	1			1				1			1						qqf	qqf															1		NA	NA
H2	ESI11	pas	na	na	na	na	na	na	na	osp	NA	NA	NA														1			js	js															1		NA	NA
H2	ESI12	pas	1							non	ot	ot	non				1						1							js	sv										1							js	sv
H2	ESI13	papier	1							non	ot	non	ot					1							1					qqf	qqf														1			js	js
H2	ESI14	papier				1				ot	NA	ot	NA				1													sv	sv													lire				js	qqf
H2	ESI15	papier	1							non	osp	non	non														1			js	js															1		NA	NA
H2	ESI16	pas	1	1						non	ot	non	non	1			1								1					qqf	qqf															1		NA	NA
H2	ESI17	pas	1							non	ot	non	osp	1	1		1				1									sv	sv														1			js	js
H2	ESI18	pas	1							NA	ot	NA	NA				1				1				1					NR	NR															1		NA	NA
H2	ESI19	pas						1		ot	ot	non	non	1	1		1				1		1							1X	sv															1		NA	NA
H2	ESI20	pas						1		non	ot	non	non		1		1				1				1					js	sv															1		NA	NA
H2	ESI21	papier	1	1						ot	ot	NA	NA	1																sv	sv	1																sv	sv
H2	ESI22	pas	1							ot	NA	NA	NA				1				1									sv	sv															1		NA	NA
H2	ESI23	papier						1		non	ot	non	non		1		1													qqf	qqf															1		NA	NA
H2	ESI24	papier	1	1						non	ot	non	non				1						1							js	tt															1		NA	NA
H2	ESI25	papier	1							NA	ot	NA	NA				1	1			1									js	sv															1		NA	NA
H2	ESI26	pas						1		non	ot	non	ot				1									reg-sport				js	sv														1			js	js
H2	ESI27	pas	1							ot	ot	non	ot		1		1						1							js	sv														1			js	js
H2	ESI28	ordi	1							non	ot	non	ot				1													js	qqf											1						tt	qqf
H2	ESI29	papier	1	1						NA	osp	NA	NA	1	1		1	1												1X	qqf															1		NA	NA
H2	ESI30	pas						1		non	ot	non	non		1		1				1									js	sv															1		NA	NA
H2	ESI31	pas	1	1						NA	ot	NA	NA	1																1X	js															1		NA	NA
H2	ESI32	pas	1	1						non	ot	non	ot	1	1		1	1			1		1							sv	sv	1										1	1					qqf	qqf
H2	ESI33	pas	1	1						non	ot	non	non				1													1X	1X															1		NA	NA
H2	ESI34	ordi	1	1						non	ot	non	ot	1	1		1							1						qqf	qqf										1	1						tt	1X
H2	ESI35	papier						1		non	osp	non	non														1			js	js															1		NA	NA
H2	ESI36	papier	1							osp	osp	non	non				1	1					1							js	qqf															1		NA	NA
H2	ESI37	pas	1							osp	non	non	non				1													js	qqf															1		NA	NA
H2	ESI38	pas	1							non	ot	non	ot	1	1		1	1			1	1	1		1					tt	tt										1	1	1					qqf	js
H2	ESI39	pas						1		non	ot	ot	NA				1	1			1				1					js	qqf										1							js	1X
H2	ESI40	pas						1		non	ot	non	non				1	1			1									js	qqf															1		NA	NA
H2	ESI41	ordi	1							non	ot	non	ot		1		1								1					sv	qqf										1	1						tt	qqf
H2	ESI42	pas						1		non	ot	non	ot		1		1	1	1		1		1		1					tt	tt	1	1	1	1	1		1		1								1X	sv
H2	ESI43	pas						1		non	ot	non	non		1		1	1												sv	sv															1		NA	NA
H2	ESI44	papier						1		NA	ot	NA	NA				1	1								shop				js	sv															1		NA	NA
H2	ESI45	papier						1		osp	non	non	non														1			js	js															1		NA	NA
H2	ESI46	papier	1							ot	non	non	osp				1													js	sv														1			NR	NR
H2	ESI47	pas						1		osp	non	non	non														1			js	js															1		NA	NA
H2	ESI48	pas						1		non	ot	non	non		1		1					1								js	sv															1		NA	NA
H2	ESI49	pas						1		non	ot	non	non		1															js	1X															1		NA	NA
H2	ESI50	pas						1		osp	non	non	non														1			js	js														1			js	js
H2	ESI51	papier	1							osp	non	non	non														1			NR	NR															1		NA	NA
C3	ESI1	papier						1		non	ot	ot	non				1													js	1X														1			js	js
C3	ESI2	ordi	1				1		anciencours	non	ot	NA	ot		1		1	1												js	sv				1									WTFE				tt	1X
C3	ESI3	ordi	1				1		TFE	non	ot	non	ot				1								1					js	qqf										1	1						qqf	sv
C3	ESI4	papier	1							NA	ot	NA	NA		1		1	1												js	sv															1		NA	NA
C3	ESI5	ordi						1		non	non	non	ot														1			js	1X											1						tt	1X
C3	ESI6	papier						1		NA	ot	NA	NA				1	1					1		1	E-book				js	qqf															1		NA	NA
C3	ESI7	papier	1							ot	ot	non	non				1	1					1							js	sv															1		NA	NA
C3	ESI8	papier	1							non	ot	non	non										1							sv	qqf															1		NA	NA
C3	ESI9	papier	1							non	osp	non	non														1			js	js															1		NA	NA
C3	ESI10	papier						1		osp	non	non	non														1			js	js															1		js	js
C3	ESI11	pas						1		non	ot	osp	non		1		1				1		1		1					jnsp	tt														1			js	js
C3	ESI12	papier	1							non	ot	osp	non		1			1							1					js	qqf														1			NR	NR
C3	ESI13	papier	1							osp	osp	non	non		1		1	1			1	1	1		1					js	sv															1		nvp	nvp
C3	ESI14	pas						1		non	ot	non	non				1						1							qqf	sv															1		NA	NA
C3	ESI15	papier	1							NA	ot	NA	NA		1		1	1			1				1					js	sv															1		NA	NA
C3	ESI16	papier						1		ot	NA	NA	NA				1						1	1	1					qqf	qqf															1		js	js
C3	ESI17	X	1	1						ot	ot	non	osp	1	1		1	1						1	1					sv	sv	1	1		1						1	1						1X	1X
C3	ESI18	X		1						non	ot	non	ot		1										1					qqf	1X		1									1						tt	1X
C3	ESI19	papier	1							NA	osp	NA	NA														1	1		NR	NR															1		NA	NA
C3	ESI20	papier	1							non	osp	non	non													cons-SMS				js	qqf															1		NA	NA
C3	ESI21	X						1		non	ot	non	ot				1								1					qqf	1X											1						tt	js
C3	ESI22	papier						1		non	ot	non	non		1		1													1X	sv															1		NA	NA
C3	ESI23	papier						1		non	ot	non	non		1		1				1									1X	sv															1		NA	NA
C3	ESI24	ordi						1		non	ot	non	ot		1	1	1				1									qqf	qqf											1						js	qqf
C3	ESI25	papier	1							non	ot	non	non		1		1	1			1	1	1							js	sv															1		NA	NA
C3	ESI26	papier						1		osp	non	non	non														1			js	js															1		js	js
C3	ESI27	papier	1							non	ot	non	non				1	1			1				1					js	sv															1		NA	NA
C3	ESI28	papier						1		non	ot	non	osp				1													js	1X														1			js	js
C3	ESI29	papier						1		non	osp	non	non														1			js	js														1			js	js
C3	ESI30	pas						1		ot	non	non	non					1												js	qqf															1		js	js
C3	ESI31	papier						1		non	ot	non	non		1			1		1										1X	qqf															1		NA	NA
C3	ESI32	ordi	1							NA	ot	non	ot		1															js	qqf										1	1						qqf	tt
C3	ESI33	papier	1							non	ot	NA	NA				1													js	qqf							1										js	qqf
C3	ESI34	pas	1							non	ot	non	ot		1		1	1			1		1							js	sv		1								1							js	tt
C3	ESI35	papier	1							osp	non	non	non														1	1		NR	NR															1		js	js
C3	ESI36	X	1							non	ot	non	ot				1	1			1		1	1						qqf	qqf											1						js	js
C3	ESI37	papier	1	1						non	ot	non	osp		1		1	1		1			1		1					sv	qqf															1		NA	NA
C3	ESI38	ordi	1							non	ot	non	ot				1								1					js	sv														1			qqf	js
C3	ESI39	papier		1						non	ot	non	non		1		1	1		1	1	1	1		1					js	sv															1		nvp	nvp
C3	ESI40	papier		1						ot	NA	NA	NA		1		1													js	sv															1		nvp	nvp
C3	ESI41	ordi	1							non	osp	non	ot				1	1												js	qqf											1						tt	js
C3	ESI42	papier	1							non	osp	non	non		1		1								1					js	1X															1		NA	NA
C3	ESI43	ordi	1							non	ot	non	ot		1		1	1			1		1							js	tt							1		1								js	tt
C3	ESI44	papier	1	1						NA	ot	NA	NA		1		1				1									js	sv															1		NA	NA
C3	ESI45	ordi	1							NA	ot	NA	ot		1		1	1			1		1							js	sv											1						tt	js
C3	ESI46	pas						1		non	ot	non	non				1								1					sv	sv															1		NA	NA
C3	ESI47	papier	1							NA	ot	NA	NA		1		1	1			1									qqf	qqf															1		NA	NA
C3	ESI48	pas						1		non	ot	non	ot		1		1	1			1	1								jjs	sv													pptcours				qqf	js
C3	ESI49	X	1	1						NA	ot	NA	NA	1	1		1						1							1X	sv															1		NA	NA
C3	ESI50	pas	1							non	ot	NA	ot		1		1				1									js	sv										1							js	tt
C3	ESI51	ordi	1	1						non	ot	non	ot		1		1	1			1		1							js	tt										1	1						qqf	1X
C3	ESI52	X	1							osp	non	non	non	1							1									qqf	qqf															1		js	js
C3	ESI53	pas						1		non	non	non	non				1	1			1				1					qqf	qqf															1		NA	NA
C3	ESI54	papier	1							NA	NA	NA	NA				1													qqf	1X															1		NA	NA
C3	ESI55	papier						1		non	non	non	non														1			js	js														1			js	js
C3	ESI56	ordi	1		1					NA	ot	NA	ot		1		1				1		1							tt	tt			1				1		1								qqf	tt
C3	ESI57	papier	1							non	ot	non	non				1	1			1	1								js	qqf															1		js	js
C3	ESI58	papier	1							NA	osp	NA	NA					1												1X	1X															1		NA	NA
C3	ESI59	papier						1		NA	osp	NA	NA														1			js	js															1		NA	NA
C3	ESI60	papier	1							non	non	non	non														1			js	js														1			js	js
C3	ESI61	papier	1	1						NA	ot	NA	NA	1			1				1			1						sv	sv	NA	NA	NA	NA	NA	NA	NA	NA	NA	NA	NA	NA	NA	NA	NA	NA	NR	NR
C3	ESI62	pas	na	na	na	na	na	na	na	osp	NA	NA	osp	1																qqf	qqf										1							qqf	NR
C3	ESI63	papier	1							non	ot	NA	NA		1		1	1		1	1									js	sv															1		NA	NA
C3	ESI64	papier	1							NA	ot	NA	NA				1	1							1					js	sv															1		NA	NA
C3	ESI65	ordi	1				1		telport	non	ot	non	ot		1										1					js	qqf											1		pptcours				tt	1X
C3	ESI66	pas	1				1		telport	ot	ot	non	ot		1		1	1					1		1					js	tt													pptcours				qqf	qqf
C3	ESI67	papier	1							NA	ot	NA	NA		1		1													js	qqf															1		NA	NA
C3	ESI68	pas	1							NA	osp	NA	ot				1													js	qqf														1			js	js
C3	ESI69	ordi	1							ot	NA	NA	ot				1	1					1							js	qqf											1		orgdossinfo				tt	qqf
C3	ESI70	pas						1		NA	ot	NA	ot				1						1							sv	tt					1				1								NR	NR
C3	ESI71	ordi	1				1		anciencours	non	ot	NA	ot					1			1		1			WTFE				qqf	qqf										1	1						tt	js
C3	ESI72	papier						1		non	osp	non	non														1			js	js															1		NA	NA
C3	ESI73	papier						1		osp	NA	non	non														1			js	js															1		NA	NA
C3	ESI74	papier	1							non	ot	NA	NA		1		1	1			1		1							js	sv														1			js	js
C3	ESI75	papier	1							non	ot	non	non				1	1			1		1			easyjet				js	sv															1		js	js
C3	ESI76	papier	1							osp	NA	NA	NA				1													js	1X															1		NA	NA
C3	ESI77	pas						1		ot	NA	NA	NA		1															js	qqf														1			js	js
C3	ESI78	ordi	1				1		qt_int	non	osp	non	ot		1															js	1X										1	1						js	1X
C3	ESI79	pas	1							non	ot	non	ot	1			1	1					1		1					sv	sv														1			NR	NR
C3	ESI80	papier						1		ot	non	non	non				1													js	qqf														1	1		js	js
C3	ESI81	pas						1		non	ot	non	non										1							1X	sv															1		js	js
C3	ESI82	ordi						1		NA	NA	NA	ot				1	1												qqf	qqf											1						tt	js
C3	ESI83	ordi						1		NA	NA	NA	ot				1													1X	1X										1	1						js	1X
C3	ESI84	papier						1		ot	non	non	non				1													js	qqf															1		NA	NA
C3	ESI85	pas	1							non	ot	non	ot								1		1							sv	tt													lire				1X	tt
C3	ESI86	pas	1							ot	ot	non	ot		1		1	1			1	1								js	tt		1	1	1			1	1									js	sv
C3	ESI87	ordi						1		ot	ot	non	ot		1		1	1												js	qqf										1	1						sv	js
C3	ESI88	ordi						1		ot	ot	non	ot		1		1	1			1									js	qqf										1	1						sv	js
C3	ESI89	ordi						1		ot	ot	non	non		1		1													js	qqf														1			NA	NA
C3	ESI90	ordi	1							non	ot	NA	ot				1	1					1							js	qqf													suivrecours				tt	js
C3	ESI91	X						1		non	osp	non	ot				1													qqf	qqf													notercours				tt	js
C3	ESI92	papier						1		non	osp	non	non				1	1			1									js	qqf														1			js	js
C3	ESI93	papier						1		non	ot	non	non				1	1			1									js	qqf															1		js	js
C3	ESI94	papier						1		non	osp	non	non		1		1	1			1	1	1		1					js	sv															1		NA	NA
C3	ESI95	papier				1				osp	NA	NA	NA				1													js	1X															1		NA	NA
C3	ESI96	X	1			1				osp	NA	NA	ot				1													1X	qqf										1							qqf	1X
C3	ESI97	ordi	1				1		jeu	non	ot	non	ot		1		1	1			1		1		1					js	sv		1	1	1			1			1	1		TFE				js	tt
C3	ESI98	papier	1							non	ot	non	non		1		1	1			1	1								js	sv															1		NA	NA
C3	ESI99	pas			1		1		anciencours	ot	ot	non	ot		1		1	1			1	1	1	1						jnsp	jnsp													TFE				tt	tt
C3	ESI100	papier	1							non	ot	non	non				1	1		1	1		1	1	1					sv	sv															1		NA	NA
C3	ESI101	papier	1							ot	ot	non	non		1		1	1			1	1								js	sv															1		js	js
C3	ESI102	papier	1							ot	ot	non	non		1		1													qqf	qqf															1		NA	NA
C3	ESI103	papier						1		non	ot	non	non				1	1			1				1					js	qqf															1		NA	NA
C3	ESI104	papier						1		ot	ot	non	non		1		1				1									sv	sv															1		NA	NA
C3	ESI105	papier	1							non	ot	non	non		1								1							js	qqf															1		NA	NA
C3	ESI106	ordi						1		osp	osp	non	ot	1																1X	js	1																tt	js
C3	ESI107	papier	1							non	ot	non	non												1					qqf	qqf															1		NA	NA
C3	ESI108	papier						1		ot	NA	NA	NA				1				1									sv	sv															1		js	js
C3	ESI109	pas						1		NA	NA	NA	osp														1			js	js	NA	NA	NA	NA	NA	NA	NA	NA	NA	NA	NA	NA	NA	NA	NA	NA	NR	NR
C3	ESI110	papier	1							non	ot	NA	NA		1		1	1							1					js	sv															1		NA	NA
B1	ESI1	ordi	1							NA	NA	NA	ot														1	1		NA	NA													notercours				tt	js
B1	ESI2	ordi	1							non	ot	non	ot				1													js	sv													notercours				tt	js
B1	ESI3	ordi	1							non	ot	non	ot				1				1									js	qqf											1						tt	js
B1	ESI4	ordi	1							non	ot	NA	ot								1				1					js	qqf											1						tt	js
B1	ESI5	ordi	1							non	ot	NA	ot								1				1					js	qqf											1						tt	1X
B1	ESI6	ordi	1							non	ot	non	ot				1				1									js	sv											1						tt	js
B1	ESI7	papier	1							non	ot	non	NA		1		1													1X	qqf															1		NA	NA
B1	ESI8	papier						1		non	ot	non	non		1		1				1									js	qqf															1		NA	NA
B1	ESI9	papier	1							non	ot	non	non	1	1		1								1					1X	qqf															1		NA	NA
B1	ESI10	ordi	1							non	ot	non	ot		1		1				1									js	sv											1						tt	1X
B1	ESI11	ordi	1				1		smartphone	non	ot	non	ot				1	1			1		1							js	qqf											1						sv	js
B1	ESI12	ordi						1		non	ot	non	ot				1				1									js	qqf										1	1						tt	qqf
B1	ESI13	ordi						1		osp	NA	NA	ot				1													js	1X							1										js	1X
B1	ESI14	ordi	1							non	ot	ot	non				1													js	qqf											1						tt	js
B1	ESI15	ordi	1							non	ot	non	ot				1						1		1					js	tt									1								tt	qqf
B1	ESI16	ordi						1		non	ot	non	ot		1		1	1					1		1					js	sv													notercours				tt	js
B1	ESI17	papier						1		NA	ot	NA	NA				1	1												js	qqf															1		NA	NA
B1	ESI18	ordi	1				1		anciencours	non	osp	non	ot													reg-heure				js	qqf											1						tt	js
B1	ESI19	ordi	1				1		anciencours	ot	ot	NA	ot	1																1X	js	NA	NA	NA	NA	NA	NA	NA	NA	NA	NA	NA	NA	NA	NA	NA	NA	NR	NR
B1	ESI20	papier	1							ot	ot	non	non														1			js	js															1		NA	NA
B1	ESI21	papier	1							NA	ot	NA	NA				1	1			1									js	qqf														1			NR	NR
B1	ESI22	papier	1							non	ot	non	non				1													js	qqf															1		NA	NA
B1	ESI23	ordi	1							NA	ot	NA	ot		1		1	1												js	sv											1						js	js
B1	ESI24	ordi	1							non	ot	ot	non				1													js	sv											1						tt	js
B1	ESI25	papier	1							NA	ot	NA	NA				1	1			1	1	1							js	sv														1			NR	NR
B1	ESI26	ordi						1		non	ot	non	ot				1								1					js	sv											1						sv	js
B1	ESI27	papier						1		NA	ot	NA	NA				1								1					js	1X															1		js	js
B1	ESI28	papier	1							non	ot	non	non										1							js	1X															1		NA	NA
B1	ESI29	ordi	1							non	ot	non	ot				1				1									sv	sv													notercours				js	js
B1	ESI30	ordi	1							non	ot	non	ot	1	1		1	1			1				1					1X	sv											1						tt	js
B1	ESI31	papier	1							non	non	non	non														1			js	js															1		NA	NA
B1	ESI32	papier	1							non	osp	osp	NA														1			js	js														1			js	js
B1	ESI33	papier						1		non	ot	non	non				1													js	1X															1		NA	NA
B1	ESI34	papier					1		regvoisin	NA	osp	NA	NA				1													1X	1X														1			js	js
B1	ESI35	ordi	1							non	ot	non	ot				1				1		1		1	shop				js	sv											1						tt	js
B1	ESI36	papier	1							non	ot	non	non				1	1		1	1		1		1	prepvacan				js	sv															1		js	js
B1	ESI37	ordi						1		non	ot	osp	ot					1		1			1							js	sv											1						tt	js
B1	ESI38	papier	1							NA	ot	NA	NA														1			js	js															1		NA	NA
B1	ESI39	papier	1							non	osp	non	non														1			js	js															1		NA	NA
B1	ESI40	papier						1		non	non	non	non														1			js	js															1		NA	NA
B1	ESI41	ordi						1		ot	non	ot	ot				1													js	sv											1						tt	js
B1	ESI42	papier	1							non	ot	non	non				1				1				1					js	qqf															1		NA	NA
B1	ESI43	ordi	1							non	ot	non	ot				1				1									js	qqf											1						tt	js
B2	ESI1	ordi	1							ot	non	non	ot				1													js	qqf											1						tt	js
B2	ESI2	ordi	1							non	ot	non	ot				1				1									js	qqf											1						tt	js
B2	ESI3	ordi	1							NA	ot	NA	ot	1			1								1					qqf	1X											1						js	js
B2	ESI4	papier	1							osp	NA	NA	NA				1													js	1X															1		NA	NA
B2	ESI5	ordi	1							non	ot	non	ot				1				1	1	1							js	qqf											1						tt	js
B2	ESI6	papier	1							non	ot	non	non												1					js	1X														1			js	js
B2	ESI7	papier	1							non	ot	non	non				1													js	sv														1			js	js
B2	ESI8	ordi	1							non	ot	non	ot				1					1	1		1					js	sv						1		1	1	1		1					tt	sv
B2	ESI9	ordi	1							non	ot	non	ot		1		1						1							js	qqf									1	1	1	1					tt	sv
B2	ESI10	ordi	1		1					non	ot	NA	ot		1		1								1					js	qqf										1	1						tt	js
B2	ESI11	X	1							non	ot	non	ot				1				1	1	1		1					js	qqf									1	1	1						tt	1X
B2	ESI12	ordi	1							NA	ot	NA	ot		1		1								1					1X	sv											1						tt	1X
B2	ESI13	ordi	1							non	ot	non	ot				1				1	1	1	1	1					js	sv								1	1		1						js	js
B2	ESI14	ordi	1							non	ot	non	ot		1		1					1	1							js	sv									1								1X	qqf
B2	ESI15	papier	1							non	ot	non	non				1				1		1							js	qqf															1		NA	NA
B2	ESI16	ordi	1							non	ot	non	ot				1			1	1	1	1							js	tt											1						qqf	1X
B2	ESI17	ordi						1		NA	ot	non	ot		1		1	1					1							js	sv											1						tt	1X
B2	ESI18	ordi	1							non	ot	non	ot				1			1	1		1	1						sv	qqf											1						tt	tt
B2	ESI19	papier	1							ot	ot	non	ot	1			1	1			1			1	1					sv	qqf	1			1						1							tt	qqf
B2	ESI20	ordi	1							NA	ot	NA	ot				1													js	qqf											1						tt	js
B2	ESI21	ordi	1							NA	ot	non	ot				1				1				1					sv	sv											1						tt	qqf
B2	ESI22	papier	1							ot	ot	non	non				1	1			1				1					qqf	qqf															1		NA	NA
B2	ESI23	ordi	1							non	ot	NA	ot				1													js	qqf											1						tt	js
B2	ESI24	papier	1							ot	non	non	non				1								1					js	qqf															1		NA	NA
B2	ESI25	papier	1							non	osp	non	non														1			js	js															1		NA	NA
B2	ESI26	ordi	1							non	ot	non	ot	1			1						1							1X	sv											1						tt	js
B2	ESI27	papier	1							non	ot	non	non	1			1													qqf	sv															1		NA	NA
B2	ESI28	ordi	1							NA	ot	NA	ot				1				1									qqf	qqf											1						jnsp	qqf
B2	ESI29	ordi	1							non	ot	non	ot		1		1													js	qqf	NA	NA	NA	NA	NA	NA	NA	NA	NA	NA	NA	NA	NA	NA	NA	NA	tt	js
B2	ESI30	papier	1							ot	ot	non	non				1							1	1					js	qqf														1			js	js
B2	ESI31	ordi	1							ot	ot	non	ot				1	1							1					js	qqf											1						tt	js
B2	ESI32	ordi	1							non	ot	non	ot				1								1					js	qqf											1						js	js
B2	ESI33	papier	1							non	osp	non	non														1			js	js															1		NA	NA
B2	ESI34	papier	1							non	ot	non	non				1													qqf	qqf															1		NA	NA
B2	ESI35	papier	1							non	ot	non	non				1						1		1					js	qqf															1		NA	NA
B2	ESI36	ordi	1							ot	NA	NA	ot		1		1						1							js	qqf											1						tt	sv
B2	ESI37	ordi	1							non	ot	non	ot		1		1				1				1					sv	sv											1						js	js
B2	ESI38	papier	1							non	osp	non	non														1			js	js															1		NA	NA
B2	ESI39	X	1							ot	ot	NA	ot				1				1									na	qqf											1						tt	js
B2	ESI40	ordi	1							non	ot	non	ot				1													js	qqf											1		notercours				tt	js
B2	ESI41	papier	1		1					NA	ot	NA	NA				1				1									qqf	qqf														1			js	js
B2	ESI42	ordi	1				1		qt_int	ot	ot	NA	ot				1													js	1X											1						tt	js
B2	ESI43	papier	1							non	non	non	non				1	1												js	nvp															1		NA	NA
B2	ESI44	ordi		1						ot	ot	non	ot	1	1		1				1		1							qqf	qqf											1						js	js
B2	ESI45	X	1							non	ot	non	ot		1		1				1				1					jnsp	sv											1						tt	js
B2	ESI46	X	1							NA	ot	NA	ot	1	1		1								1					qqf	qqf											1						tt	js
B2	ESI47	ordi	1							non	ot	non	ot				1													js	qqf											1	1					js	1X
B2	ESI48	papier	1	1						non	osp	non	non	1											1					js	js															1		NA	NA
B2	ESI49	papier	1							osp	non	non	non														1			js	js															1		NA	NA
B2	ESI50	papier	1	1						ot	ot	non	non																1	nvp	nvp			1				1		1								qqf	qqf
B2	ESI51	papier	1							non	non	non	non															1		NA	NA															1		NA	NA
B2	ESI52	papier	1							osp	non	non	non														1			js	js															1		NA	NA
B2	ESI53	papier	1							NA	ot	NA	NA		1		1	1		1	1									js	sv															1		NA	NA
B2	ESI54	papier	1							non	ot	non	non	1	1		1								1					1X	qqf															1		NA	NA
[truncated: 2 more columns]

## Sheet: dico
	intervenant
	QA	Saverne= Sa	Haguenau = H	Brumath= B	HUS = HUS	GHSV= SV	ERstein= E	Sélestat= Sé	Colmar= C	Mulhouse= M	Rouffach = R
	QB	S1= Semestre1	S2 = semestre2	S3=semestre3	S4= semestre4	S5=semestre5	S6=semestre6
	QC	oui= oui	non=non
	QD
	QE
	QF
	QG	oui, début du cours= oui_deb		oui, pendant= oui_pdt		oui fin du cours= oui_fin		na= non applicable pas d'envoi
	QH	1=entre1et2h	2=entre2et3h	3=plus de 3h
	QI	formateur permanent= Fo		intervenant ext=int
	QJ
	QK	SUP=quelle est la date de l'évaluation la plus proche qui suit le cours?
	QL	en rapport avec le CM ? oui/non
	etudiants
	etab	établissement
	etud	n° étudiant
	Q1	uniquement sur support papier= papier
		uniquement sur tablette/ ordir= ordi
		à la fois sur support papier et numérique=X
		je n'ai pas pris de notes = pas
	Q2	Q2-1	discussion avec vos voisins =
		Q2-2	recherche de document sur internet
		Q2-3	échange direct sur un forum
		Q2-4	lecture d'un manuel
		Q2-5	autre
		Q2-6	je n'ai pas complété la prise de notes
		Q2-7	autre littré		sms= sms	qt_int= question à l'intervenant		anciencours=
					Wperso= travail personnel		jeux=	telpor=telephone portable
					pptfincours= ppt à la fin du cours		connaissances	ech_fo=échanges avec le formateur
					Wcom1= travail en commun		expperso= expérience personnelle
	Q3	Q3-1	téléphone portable classique	non	oui sur la table= ot		oui dans mon sac ou ma poche= osp
		Q3-2	smartphone =sp	non	oui sur la table= ot		oui dans mon sac ou ma poche= osp
		Q3-3	tablette= tab	non	oui sur la table= ot		oui dans mon sac ou ma poche= osp
		Q3-4	ordinateur= ord	non	oui sur la table= ot		oui dans mon sac ou ma poche= osp
			NR= non répondu
	Q4	Q4-1	chercher sur internet des infos au sujet du cours
		Q4-2	chercher sur internet des infos sans rapport avec le cours
		Q4-3	téléphoner
		Q4-4	envoyer des SMS
		Q4-5	consulter:répondre à des e-mails
		Q4-6	regarder vidéos en streaming
		Q4-7	télécharger des applications
		Q4-8	echanger sur les réseaux sociaux
		Q4-9	faire des photos
		Q4-10	jouer à desjeux
		Q4-11	prendre des notes
		Q4-12	consulter agenda planning
		Q4-13	autres		claroline= aller sur plateforme claroline			recTFE= recherche TFe		consSMS = consulter SMS		snapchat=
					recTFE= recherche TFEtravail fin d'etude			recinfoautrecours= rechercher une info pour un autre cours				mailFo= mail du formateur
					facetime
		Q4-14	pas d'utilisation du téléphone portable
		Q4-15	non concerné
		Q4-16	ne souhaite pas répondre
			NV= non valide
	Q5	jamais = js		NR= non répondu
		une seule fois = 1X
		quelquefois = qqf
		souvent = sv
		tout le temps= tt
		je ne sais pas= jnsp
		je ne souhaite pas répondre = nvp
	Q6	jamais = js		NR= non répondu
		une seule fois = 1X
		quelquefois = qqf
		souvent = sv
		tout le temps= tt
		je ne sais pas= jnsp
		je ne souhaite pas répondre = nvp
	Q7	Q7-1	chercher sur internet des infos au sujet du cours
		Q7-2	chercher sur internet des infos sans rapport avec le cours
		Q7-3	echanger sur des réseaux sociaux
		Q7-4	consulter/répondre à des e-mails
		Q7-5	regarder des vidéos
		Q7-6	télécharger des applis
		Q7-7	envoyer des SMS
		Q7-8	faire des photos
		Q7-9	jouer à des jeux
		Q7-10	travailler pour d'autres UE
		Q7-11	retranscrire des notes de cours
		Q7-12	réviser
		Q7-13	autres		shop= shopping		noter cours =	Lemotiv = écrire une lettre de motivation
					prepCV= preparer un CV		regppt= regarder le ppt		frfiches= faire des fiches
					dessinerpaint= dessiner sur paint
					inscrcourse= m'inscrire à une course
		Q7-14	je n'ai pas utilisé mon portable
		Q7-15	non concerné
		Q7-16	je ne souhaite pas répondre
			NR= non répondu
	Q8	jamais = js			NA= sans réponse liéà Q7-15 non concerné
		une seule fois = 1X
		quelquefois = qqf
		souvent = sv
		tout le temps= tt
		je ne sais pas= jnsp
		je ne souhaite pas répondre = nvp
	Q9	jamais = js			NA= sans réponse lié à Q7-15 non concerné
		une seule fois = 1X
		quelquefois = qqf
		souvent = sv
		tout le temps= tt
		je ne sais pas= jnsp
		je ne souhaite pas répondre = nvp
	Q10	Homme = H
		Femme = F
	Q11	age	facteurs = ans
			NA= pas d'âge précisé
